# Supplementary material for: (5E)-1-Benzyl-5-(3,3,3-tri­chloro-2-oxo­propyl­idene)pyrrolidin-2-one
Source: Acta Crystallogr Sect E Struct Rep Online. 2014 May 3;70(Pt 6):o629–30. doi: 10.1107/S160053681400751X (PMC4051069; doi:10.1107/S160053681400751X)
Supplement: Supplementary file 1 [file e-70-0o629-sup1.cif]

##############################################################################
#                                                                            #
# This CIF contains the data in a paper accepted for publication in          #
# Acta Crystallographica Section E. It conforms to the requirements of       #
# Notes for Authors for Acta Crystallographica Section E, and has been       #
# peer reviewed under the auspices of the IUCr Commission on Journals.       #
#                                                                            #
# Full details of the Crystallographic Information File format               #
# are given in the paper "The Crystallographic Information File (CIF):       #
# a New Standard Archive File for Crystallography" by S. R. Hall, F. H.      #
# Allen and I. D. Brown [Acta Cryst. (1991), A47, 655-685].                  #
#                                                                            #
# The current version of the core CIF dictionary is obtainable from          #
# ftp://ftp.iucr.org/pub/cif_core.dic.                                       #
#                                                                            #
# Software is freely available for graphical display of the structure(s)     #
# in this CIF. For information consult the CIF software page                 #
# http://www.iucr.org/resources/cif/software.                                #
#                                                                            #
# This file may be used for bona fide research purposes within the           #
# scientific community so long as proper attribution is given to the journal # 
# article from which it was obtained.                                        #
#                                                                            #
##############################################################################
data_I
_audit_creation_method     SHELXL-97
_database_code_depnum_ccdc_archive     'CCDC 740177'
_chemical_name_systematic
;
(<i>E</i>)-1-Benzyl-5-(3,3,3-trichloro-2-oxopropylidene)pyrrolidin-2-one
;
_chemical_name_common     'oxopropylidene pyrrolidin'
_chemical_formula_moiety     'C14 H12 Cl3 N O2'
_chemical_formula_sum     'C14 H12 Cl3 N O2'
_chemical_formula_iupac     'C14 H12 Cl3 N O2'
_chemical_formula_weight     332.60
_chemical_melting_point     361
_symmetry_cell_setting     monoclinic
_symmetry_space_group_name_H-M     'P 21/n'
_symmetry_space_group_name_Hall     '-P 2yn'
loop_
    _symmetry_equiv_pos_as_xyz
    'x, y, z'
    '-x+1/2, y+1/2, -z+1/2'
    '-x, -y, -z'
    'x-1/2, -y-1/2, z-1/2'
_cell_length_a     15.7822(5)
_cell_length_b     5.8465(2)
_cell_length_c     17.4107(5)
_cell_angle_alpha     90.00
_cell_angle_beta     105.8850(10)
_cell_angle_gamma     90.00
_cell_volume     1545.15(8)
_cell_formula_units_Z     4
_cell_measurement_reflns_used     3113
_cell_measurement_theta_min     2.4325
_cell_measurement_theta_max     21.4995
_cell_measurement_temperature     293(2)
_exptl_crystal_description     'block'
_exptl_crystal_colour     'yellow'
_exptl_crystal_size_max     0.825
_exptl_crystal_size_mid     0.232
_exptl_crystal_size_min     0.187
_exptl_crystal_density_diffrn     1.430
_exptl_crystal_density_meas     ?
_exptl_crystal_density_method     'not measured'
_exptl_crystal_F_000     680
_exptl_absorpt_coefficient_mu     0.592
_exptl_absorpt_correction_type     gaussian
_exptl_absorpt_process_details
;
(XPREP; Bruker, 2009)
;
_exptl_absorpt_correction_T_min     0.814
_exptl_absorpt_correction_T_max     1
_exptl_special_details
         'Gaussian absorption correction based on the face-indexed crystal size'
_diffrn_ambient_temperature     293(2)
_diffrn_radiation_type     MoK\a
_diffrn_radiation_wavelength     0.71073
_diffrn_radiation_source     'fine-focus sealed tube'
_diffrn_radiation_monochromator     'Graphite monochromator'
_diffrn_measurement_device_type     'Bruker APEXII CCD'
_diffrn_measurement_method     '<i>\f</i> and <i>omega</i>'
_diffrn_detector_area_resol_mean     ?
_diffrn_reflns_number     21458
_diffrn_reflns_av_R_equivalents     0.0333
_diffrn_reflns_av_sigmaI/netI     0.0332
_diffrn_reflns_theta_min     2.68
_diffrn_reflns_theta_max     31.50
_diffrn_reflns_theta_full     31.50
_diffrn_measured_fraction_theta_max     0.985
_diffrn_measured_fraction_theta_full     0.985
_diffrn_reflns_limit_h_min     -23
_diffrn_reflns_limit_h_max     23
_diffrn_reflns_limit_k_min     -8
_diffrn_reflns_limit_k_max     3
_diffrn_reflns_limit_l_min     -25
_diffrn_reflns_limit_l_max     25
_diffrn_standards_number     ?
_diffrn_standards_interval_count     ?
_diffrn_standards_interval_time     ?
_diffrn_standards_decay_%     ?
_refine_special_details
;
Refinement of <i>F</i>^2^ against ALL reflections. The weighted <i>R</i>-factor
<i>wR</i> and goodness of fit <i>S</i> are based on <i>F</i>^2^, conventional
<i>R</i>-factors <i>R</i> are based on <i>F</i>, with <i>F</i> set to zero for
negative <i>F</i>^2^. The threshold expression of <i>F</i>^2^ >
\s(<i>F</i>^2^) is used only for calculating <i>R</i>-factors(gt) <i>etc</i>.
and is not relevant to the choice of reflections for refinement.
<i>R</i>-factors based on <i>F</i>^2^ are statistically about twice as large
as those based on <i>F</i>, and <i>R</i>- factors based on ALL data will be
even larger.
;
_reflns_number_total     5069
_reflns_number_gt     2436
_reflns_threshold_expression     >2sigma(I)
_refine_ls_structure_factor_coef     Fsqd
_refine_ls_matrix_type     full
_refine_ls_R_factor_all     0.1175
_refine_ls_R_factor_gt     0.0538
_refine_ls_wR_factor_gt     0.1686
_refine_ls_wR_factor_ref     0.2170
_refine_ls_goodness_of_fit_ref     1.000
_refine_ls_restrained_S_all     1.000
_refine_ls_number_reflns     5069
_refine_ls_number_parameters     181
_refine_ls_number_restraints     0
_refine_ls_hydrogen_treatment     constr
_refine_ls_weighting_scheme     calc
_refine_ls_weighting_details
         'calc w=1/[\s^2^(Fo^2^)+(0.1095P)^2^+0.2217P] where P=(Fo^2^+2Fc^2^)/3'
_atom_sites_solution_hydrogens     geom
_atom_sites_solution_primary     direct
_atom_sites_solution_secondary     difmap
_refine_ls_shift/su_max     0.000
_refine_ls_shift/su_mean     0.000
_refine_diff_density_max     0.430
_refine_diff_density_min     -0.513
_refine_ls_extinction_method     none
_refine_ls_extinction_coef     ?
loop_
    _atom_type_symbol
    _atom_type_description
    _atom_type_scat_dispersion_real
    _atom_type_scat_dispersion_imag
    _atom_type_scat_source
    'C' 'C' 0.0033 0.0016
                         'International Tables Vol C Tables 4.2.6.8 and 6.1.1.4'
    'H' 'H' 0.0000 0.0000
                         'International Tables Vol C Tables 4.2.6.8 and 6.1.1.4'
    'N' 'N' 0.0061 0.0033
                         'International Tables Vol C Tables 4.2.6.8 and 6.1.1.4'
    'O' 'O' 0.0106 0.0060
                         'International Tables Vol C Tables 4.2.6.8 and 6.1.1.4'
    'Cl' 'Cl' 0.1484 0.1585
                         'International Tables Vol C Tables 4.2.6.8 and 6.1.1.4'
_computing_data_collection     'APEX2 (Bruker, 2009)'
_computing_cell_refinement     'SAINT (Bruker, 2009)'
_computing_data_reduction     'SAINT (Bruker, 2009)'
_computing_structure_solution     'SHELXS97 (Sheldrick, 2008)'
_computing_structure_refinement     'SHELXL97 (Sheldrick, 2008)'
_computing_molecular_graphics     'DIAMOND (Brandenburg, 2006)'
_computing_publication_material     'publCIF (Westrip, 2010)'
loop_
    _atom_site_type_symbol
    _atom_site_label
    _atom_site_fract_x
    _atom_site_fract_y
    _atom_site_fract_z
    _atom_site_U_iso_or_equiv
    _atom_site_adp_type
    _atom_site_calc_flag
    _atom_site_refinement_flags
    _atom_site_occupancy
    _atom_site_symmetry_multiplicity
    _atom_site_disorder_assembly
    _atom_site_disorder_group
    Cl Cl11 -0.04344(5) -0.0759(2) 0.73859(6) 0.0958(3) Uani d . 1 1 . .
    Cl Cl12 0.01375(6) 0.32178(15) 0.83385(6) 0.0921(3) Uani d . 1 1 . .
    Cl Cl13 0.03185(7) -0.11995(17) 0.90926(6) 0.0955(3) Uani d . 1 1 . .
    O O71 0.50426(12) 0.2290(4) 0.95046(11) 0.0688(5) Uani d . 1 1 . .
    N N1 0.35352(12) 0.2022(3) 0.92101(10) 0.0485(5) Uani d . 1 1 . .
    O O21 0.13827(13) -0.1294(4) 0.75824(13) 0.0766(6) Uani d . 1 1 . .
    C C9 0.30299(15) 0.3271(4) 1.03807(14) 0.0517(6) Uani d . 1 1 . .
    C C4 0.28593(15) 0.0825(4) 0.87105(13) 0.0473(5) Uani d . 1 1 . .
    C C2 0.13065(16) -0.0046(4) 0.81150(14) 0.0541(6) Uani d . 1 1 . .
    C C3 0.20017(17) 0.1159(4) 0.86770(14) 0.0537(6) Uani d . 1 1 . .
    H H3 0.1858 0.2195 0.9027 0.064 Uiso calc R 1 1 . .
    C C8 0.34165(19) 0.3933(4) 0.97121(15) 0.0573(6) Uani d . 1 1 . .
    H H81 0.3035 0.5058 0.9379 0.069 Uiso calc R 1 1 . .
    H H82 0.3984 0.4653 0.9939 0.069 Uiso calc R 1 1 . .
    C C6 0.42339(17) -0.0584(5) 0.85719(15) 0.0584(6) Uani d . 1 1 . .
    H H62 0.4489 -0.1974 0.8843 0.070 Uiso calc R 1 1 . .
    H H61 0.4507 -0.0263 0.8148 0.070 Uiso calc R 1 1 . .
    C C5 0.32443(16) -0.0833(4) 0.82383(14) 0.0507(5) Uani d . 1 1 . .
    H H51 0.3062 -0.0455 0.7674 0.061 Uiso calc R 1 1 . .
    H H52 0.3060 -0.2384 0.8308 0.061 Uiso calc R 1 1 . .
    C C10 0.32564(18) 0.1269(5) 1.08009(16) 0.0614(7) Uani d . 1 1 . .
    H H10 0.3654 0.0275 1.0667 0.074 Uiso calc R 1 1 . .
    C C7 0.43644(17) 0.1369(4) 0.91455(14) 0.0536(6) Uani d . 1 1 . .
    C C11 0.2900(2) 0.0712(7) 1.14227(18) 0.0810(9) Uani d . 1 1 . .
    H H11 0.3059 -0.0653 1.1699 0.097 Uiso calc R 1 1 . .
    C C14 0.2441(2) 0.4725(6) 1.0591(2) 0.0778(8) Uani d . 1 1 . .
    H H14 0.2273 0.6087 1.0315 0.093 Uiso calc R 1 1 . .
    C C13 0.2094(2) 0.4110(8) 1.1238(2) 0.0972(12) Uani d . 1 1 . .
    H H13 0.1704 0.5088 1.1389 0.117 Uiso calc R 1 1 . .
    C C1 0.03650(17) 0.0294(5) 0.82250(16) 0.0615(6) Uani d . 1 1 . .
    C C12 0.2326(2) 0.2126(8) 1.1629(2) 0.0930(11) Uani d . 1 1 . .
    H H12 0.2089 0.1729 1.2044 0.112 Uiso calc R 1 1 . .
loop_
    _atom_site_aniso_label
    _atom_site_aniso_U_11
    _atom_site_aniso_U_22
    _atom_site_aniso_U_33
    _atom_site_aniso_U_12
    _atom_site_aniso_U_13
    _atom_site_aniso_U_23
    Cl11 0.0520(4) 0.1369(8) 0.0932(6) -0.0116(4) 0.0110(4) -0.0291(5)
    Cl12 0.0838(6) 0.0785(6) 0.1221(7) 0.0163(4) 0.0416(5) -0.0080(5)
    Cl13 0.0997(7) 0.1099(7) 0.0892(6) -0.0161(5) 0.0465(5) 0.0130(5)
    O71 0.0531(10) 0.0804(13) 0.0728(11) -0.0168(9) 0.0169(9) -0.0078(10)
    N1 0.0497(10) 0.0571(11) 0.0417(9) -0.0128(8) 0.0175(8) -0.0064(8)
    O21 0.0558(11) 0.0922(15) 0.0809(13) -0.0063(10) 0.0169(10) -0.0388(11)
    C9 0.0454(12) 0.0599(14) 0.0497(12) -0.0087(10) 0.0130(10) -0.0156(11)
    C4 0.0522(13) 0.0517(12) 0.0396(11) -0.0085(10) 0.0155(9) -0.0008(9)
    C2 0.0508(13) 0.0580(14) 0.0547(14) -0.0029(11) 0.0166(11) -0.0057(11)
    C3 0.0545(13) 0.0597(14) 0.0491(13) -0.0055(11) 0.0176(11) -0.0090(10)
    C8 0.0633(15) 0.0533(13) 0.0576(14) -0.0138(11) 0.0205(12) -0.0080(11)
    C6 0.0532(14) 0.0696(16) 0.0537(14) 0.0010(11) 0.0167(11) -0.0030(12)
    C5 0.0551(13) 0.0542(13) 0.0441(11) -0.0039(10) 0.0158(10) -0.0027(10)
    C10 0.0568(15) 0.0748(17) 0.0579(14) -0.0009(12) 0.0245(12) -0.0040(13)
    C7 0.0545(14) 0.0640(14) 0.0433(12) -0.0096(11) 0.0150(10) 0.0011(10)
    C11 0.088(2) 0.101(2) 0.0599(17) -0.0077(18) 0.0312(16) 0.0037(16)
    C14 0.0735(19) 0.081(2) 0.082(2) 0.0109(15) 0.0257(16) -0.0153(16)
    C13 0.075(2) 0.140(4) 0.089(2) 0.013(2) 0.0438(19) -0.033(2)
    C1 0.0522(14) 0.0691(16) 0.0661(16) -0.0036(12) 0.0208(12) -0.0052(13)
    C12 0.088(2) 0.131(3) 0.074(2) -0.013(2) 0.0459(19) -0.012(2)
_geom_special_details
;
All e.s.d.'s (except the e.s.d. in the dihedral angle between two l.s. planes)
are estimated using the full covariance matrix. The cell e.s.d.'s are taken
into account individually in the estimation of e.s.d.'s in distances, angles
and torsion angles; correlations between e.s.d.'s in cell parameters are only
used when they are defined by crystal symmetry. An approximate (isotropic)
treatment of cell e.s.d.'s is used for estimating e.s.d.'s involving l.s.
planes.
;
loop_
    _geom_bond_atom_site_label_1
    _geom_bond_atom_site_label_2
    _geom_bond_site_symmetry_2
    _geom_bond_distance
    _geom_bond_publ_flag
    Cl11 C1 . 1.760(3) ?
    Cl12 C1 . 1.769(3) ?
    Cl13 C1 . 1.764(3) ?
    O71 C7 . 1.208(3) ?
    N1 C4 . 1.370(3) ?
    N1 C7 . 1.397(3) ?
    N1 C8 . 1.462(3) ?
    O21 C2 . 1.212(3) ?
    C9 C10 . 1.375(4) ?
    C9 C14 . 1.381(4) ?
    C9 C8 . 1.505(3) ?
    C4 C3 . 1.353(3) ?
    C4 C5 . 1.503(3) ?
    C2 C3 . 1.439(4) ?
    C2 C1 . 1.562(3) ?
    C3 H3 . 0.9300 ?
    C8 H81 . 0.9700 ?
    C8 H82 . 0.9700 ?
    C6 C7 . 1.494(3) ?
    C6 C5 . 1.517(4) ?
    C6 H62 . 0.9700 ?
    C6 H61 . 0.9700 ?
    C5 H51 . 0.9700 ?
    C5 H52 . 0.9700 ?
    C10 C11 . 1.389(4) ?
    C10 H10 . 0.9300 ?
    C11 C12 . 1.345(5) ?
    C11 H11 . 0.9300 ?
    C14 C13 . 1.426(5) ?
    C14 H14 . 0.9300 ?
    C13 C12 . 1.345(6) ?
    C13 H13 . 0.9300 ?
    C12 H12 . 0.9300 ?
loop_
    _geom_angle_atom_site_label_1
    _geom_angle_atom_site_label_2
    _geom_angle_atom_site_label_3
    _geom_angle_site_symmetry_1
    _geom_angle_site_symmetry_3
    _geom_angle
    _geom_angle_publ_flag
    C4 N1 C7 . . 113.14(19) ?
    C4 N1 C8 . . 124.4(2) ?
    C7 N1 C8 . . 122.2(2) ?
    C10 C9 C14 . . 118.6(2) ?
    C10 C9 C8 . . 121.9(2) ?
    C14 C9 C8 . . 119.4(3) ?
    C3 C4 N1 . . 123.4(2) ?
    C3 C4 C5 . . 128.2(2) ?
    N1 C4 C5 . . 108.4(2) ?
    O21 C2 C3 . . 126.8(2) ?
    O21 C2 C1 . . 117.9(2) ?
    C3 C2 C1 . . 115.4(2) ?
    C4 C3 C2 . . 121.8(2) ?
    C4 C3 H3 . . 119.1 ?
    C2 C3 H3 . . 119.1 ?
    N1 C8 C9 . . 114.3(2) ?
    N1 C8 H81 . . 108.7 ?
    C9 C8 H81 . . 108.7 ?
    N1 C8 H82 . . 108.7 ?
    C9 C8 H82 . . 108.7 ?
    H81 C8 H82 . . 107.6 ?
    C7 C6 C5 . . 105.6(2) ?
    C7 C6 H62 . . 110.6 ?
    C5 C6 H62 . . 110.6 ?
    C7 C6 H61 . . 110.6 ?
    C5 C6 H61 . . 110.6 ?
    H62 C6 H61 . . 108.8 ?
    C4 C5 C6 . . 104.88(19) ?
    C4 C5 H51 . . 110.8 ?
    C6 C5 H51 . . 110.8 ?
    C4 C5 H52 . . 110.8 ?
    C6 C5 H52 . . 110.8 ?
    H51 C5 H52 . . 108.8 ?
    C9 C10 C11 . . 120.8(3) ?
    C9 C10 H10 . . 119.6 ?
    C11 C10 H10 . . 119.6 ?
    O71 C7 N1 . . 123.6(2) ?
    O71 C7 C6 . . 128.8(2) ?
    N1 C7 C6 . . 107.6(2) ?
    C12 C11 C10 . . 120.7(4) ?
    C12 C11 H11 . . 119.7 ?
    C10 C11 H11 . . 119.7 ?
    C9 C14 C13 . . 119.1(3) ?
    C9 C14 H14 . . 120.5 ?
    C13 C14 H14 . . 120.5 ?
    C12 C13 C14 . . 120.5(3) ?
    C12 C13 H13 . . 119.8 ?
    C14 C13 H13 . . 119.8 ?
    C2 C1 Cl11 . . 110.10(18) ?
    C2 C1 Cl13 . . 107.82(19) ?
    Cl11 C1 Cl13 . . 110.45(15) ?
    C2 C1 Cl12 . . 111.45(18) ?
    Cl11 C1 Cl12 . . 108.04(16) ?
    Cl13 C1 Cl12 . . 109.00(15) ?
    C13 C12 C11 . . 120.3(3) ?
    C13 C12 H12 . . 119.8 ?
    C11 C12 H12 . . 119.8 ?
loop_
    _geom_torsion_atom_site_label_1
    _geom_torsion_atom_site_label_2
    _geom_torsion_atom_site_label_3
    _geom_torsion_atom_site_label_4
    _geom_torsion_site_symmetry_1
    _geom_torsion_site_symmetry_2
    _geom_torsion_site_symmetry_3
    _geom_torsion_site_symmetry_4
    _geom_torsion
    _geom_torsion_publ_flag
    C7 N1 C4 C3 . . . . 179.4(2) ?
    C8 N1 C4 C3 . . . . -5.8(3) ?
    C7 N1 C4 C5 . . . . -0.5(3) ?
    C8 N1 C4 C5 . . . . 174.3(2) ?
    N1 C4 C3 C2 . . . . 176.7(2) ?
    C5 C4 C3 C2 . . . . -3.4(4) ?
    O21 C2 C3 C4 . . . . -6.5(4) ?
    C1 C2 C3 C4 . . . . 172.5(2) ?
    C4 N1 C8 C9 . . . . 67.9(3) ?
    C7 N1 C8 C9 . . . . -117.8(2) ?
    C10 C9 C8 N1 . . . . 38.3(3) ?
    C14 C9 C8 N1 . . . . -142.8(3) ?
    C3 C4 C5 C6 . . . . -175.6(2) ?
    N1 C4 C5 C6 . . . . 4.3(2) ?
    C7 C6 C5 C4 . . . . -6.3(2) ?
    C14 C9 C10 C11 . . . . 0.2(4) ?
    C8 C9 C10 C11 . . . . 179.1(3) ?
    C4 N1 C7 O71 . . . . 176.2(2) ?
    C8 N1 C7 O71 . . . . 1.3(4) ?
    C4 N1 C7 C6 . . . . -3.7(3) ?
    C8 N1 C7 C6 . . . . -178.6(2) ?
    C5 C6 C7 O71 . . . . -173.7(3) ?
    C5 C6 C7 N1 . . . . 6.2(3) ?
    C9 C10 C11 C12 . . . . -0.2(5) ?
    C10 C9 C14 C13 . . . . 0.4(4) ?
    C8 C9 C14 C13 . . . . -178.5(3) ?
    C9 C14 C13 C12 . . . . -1.0(6) ?
    O21 C2 C1 Cl11 . . . . -13.2(3) ?
    C3 C2 C1 Cl11 . . . . 167.62(19) ?
    O21 C2 C1 Cl13 . . . . 107.3(3) ?
    C3 C2 C1 Cl13 . . . . -71.8(3) ?
    O21 C2 C1 Cl12 . . . . -133.1(2) ?
    C3 C2 C1 Cl12 . . . . 47.8(3) ?
    C14 C13 C12 C11 . . . . 1.0(6) ?
    C10 C11 C12 C13 . . . . -0.4(6) ?
loop_
    _geom_hbond_atom_site_label_D
    _geom_hbond_atom_site_label_H
    _geom_hbond_atom_site_label_A
    _geom_hbond_site_symmetry_A
    _geom_hbond_distance_DH
    _geom_hbond_distance_HA
    _geom_hbond_distance_DA
    _geom_hbond_angle_DHA
    C8 H82 O71 3_667 0.97 2.38 3.292(3) 156
data_New_Global_Publ_Block
_journal_date_recd_electronic     2014-03-14
_journal_date_accepted     2014-04-03
_journal_name_full     'Acta Crystallographica, Section E'
_journal_year     2014
_journal_volume     70
_journal_issue      6
_journal_page_first     o629
_journal_page_last     o630
_journal_paper_category     QO
_journal_paper_doi     10.1107/S160053681400751X
_journal_coeditor_code     ZQ2220
_publ_contact_author_name     'Alex Fabiani Claro Flores'
_publ_contact_author_address
;
Escola de Qu\'imica e Alimentos, Universidade Federal do Rio Grande, Av.
It\'alia,
km 08, Campus Carreiros, 96203-900, Rio Grande, RS, Brazil
;
_publ_contact_author_email     'alexflores@furg.br'
_publ_contact_author_fax     '+555332336990'
_publ_contact_author_phone     '+555332336964'
_publ_section_title
;
(<i>E</i>)-1-Benzyl-5-(3,3,3-trichloro-2-oxopropylidene)pyrrolidin-2-one
;
loop_
    _publ_author_name
    _publ_author_footnote
    _publ_author_address
    'Fabiani Claro Flores, Alex' .
;
Escola de Qu\'imica e Alimentos, Universidade Federal do Rio Grande,
Av. It\'alia, km 08, Campus Carreiros, 96203-900, Rio Grande, RS, Brazil
;
    'Correia Flores, Darlene' .
;
Escola de Qu\'imica e Alimentos, Universidade Federal do Rio Grande,
Av. It\'alia, km 08, Campus Carreiros, 96203-900, Rio Grande, RS, Brazil
;
    'Rosa de Menezes Vicenti, Juliano' .
;
Escola de Qu\'imica e Alimentos, Universidade Federal do Rio Grande,
Av. It\'alia, km 08, Campus Carreiros, 96203-900, Rio Grande, RS, Brazil
;
    'Pizzuti, Lucas' .
;
Universidade Federal da Grande Dourados, UFGD, CEP 79825-070, Dourados, MS,
Brazil
;
    'Teixeira Campos, Patrick' .
;
Instituto Federal Farroupilha, Campus J\'ulio de Castilhos, CEP 98130-000,
J\'ulio de Castilhos, RS, Brazil
;
_publ_section_synopsis     .
