# Supplementary material for: (5E)-1-Benzyl-5-(3,3,3-tri­chloro-2-oxo­propyl­idene)pyrrolidin-2-one
Source: Acta Crystallogr Sect E Struct Rep Online. 2014 May 3;70(Pt 6):o629–30. doi: 10.1107/S160053681400751X (PMC4051069; doi:10.1107/S160053681400751X)
Supplement: Supplementary file 2 [file e-70-0o629-Isup2.hkl]

#
# h,k,l, Fc-squared, Fo-squared, sigma(Fo-squared) and status flag
#
data_I
_shelx_title ' Lucas1 in P2(1)/n'
_shelx_refln_list_code          4
_shelx_F_calc_maximum      173.11
_exptl_crystal_F_000       680.00
_reflns_d_resolution_high  0.6801
 
loop_
 _symmetry_equiv_pos_as_xyz
 'x, y, z'
 '-x+1/2, y+1/2, -z+1/2'
 '-x, -y, -z'
 'x-1/2, -y-1/2, z-1/2'
 
_cell_length_a    15.7822
_cell_length_b     5.8465
_cell_length_c    17.4107
_cell_angle_alpha  90.000
_cell_angle_beta  105.885
_cell_angle_gamma  90.000
 
_shelx_F_squared_multiplier     1.000
 
loop_
 _refln_index_h
 _refln_index_k
 _refln_index_l
 _refln_F_squared_calc
 _refln_F_squared_meas
 _refln_F_squared_sigma
 _refln_observed_status
   2   0   0     2866.15     2666.60     25.70 o
   4   0   0    15822.94    15977.90    119.21 o
   6   0   0     8068.41     8529.46     80.59 o
   8   0   0       88.69      122.53      6.79 o
  10   0   0      291.02      283.81      7.38 o
  12   0   0      559.25      569.84     13.04 o
  14   0   0        3.68        1.26      2.67 o
  16   0   0        3.78        0.70      5.86 o
  18   0   0       11.17       10.62      6.00 o
  20   0   0       11.19       11.67      6.39 o
  22   0   0        6.02       -0.95      7.09 o
   1   1   0     3199.63     3218.04     43.14 o
   2   1   0     2060.29     2190.10     18.36 o
   3   1   0     2569.08     2825.69     15.73 o
   4   1   0      847.30      841.05      7.19 o
   5   1   0      380.42      356.82      4.28 o
   6   1   0     1553.77     1644.05     11.84 o
   7   1   0      742.45      854.15      7.58 o
   8   1   0       87.61       93.47      3.58 o
   9   1   0      555.56      488.66      6.59 o
  10   1   0      104.11      127.11      3.72 o
  11   1   0     1217.74     1230.60     12.79 o
  12   1   0      266.44      271.32      5.69 o
  13   1   0      689.01      683.53     15.95 o
  14   1   0       29.08       32.34      3.40 o
  15   1   0       45.19       51.26      4.19 o
  16   1   0        7.05        3.65      2.68 o
  17   1   0       32.46       28.80      4.72 o
  18   1   0        7.06       10.46      4.07 o
  19   1   0        0.32        4.02      4.86 o
  20   1   0        0.10        0.30      4.17 o
  21   1   0       23.29       12.36      7.13 o
  22   1   0        0.43       -3.07      6.46 o
   2   2   0      666.32      802.46     12.40 o
   3   2   0      638.91      691.27      7.87 o
   4   2   0      334.26      352.97      4.33 o
   5   2   0      182.93      204.48      3.04 o
   6   2   0     1375.12     1469.13     12.12 o
   7   2   0      145.36      136.95      3.06 o
   8   2   0      768.09      787.57      8.50 o
   9   2   0      420.28      410.08      6.07 o
  10   2   0      411.40      383.41      7.23 o
  11   2   0       95.67       97.02      5.17 o
  12   2   0      381.63      369.77      7.72 o
  13   2   0      257.26      255.18      7.29 o
  14   2   0      121.94      127.25      5.60 o
  15   2   0      110.28      137.58      6.55 o
  16   2   0       12.43        8.08      3.01 o
  17   2   0       85.09       96.68      7.53 o
  18   2   0        0.88       -3.56      3.56 o
  19   2   0        7.41        8.80      6.29 o
  20   2   0        4.06       27.26      7.83 o
  21   2   0        2.04       -2.18      6.46 o
   2   3   0        0.15        0.02      0.94 o
   3   3   0      979.50      963.82     15.72 o
   4   3   0      151.41      150.77      2.36 o
   5   3   0       19.32        9.60      1.49 o
   6   3   0       62.71       45.41      2.15 o
   7   3   0      543.48      547.51      7.99 o
   8   3   0        4.16        2.33      1.55 o
   9   3   0       14.91        8.73      3.81 o
  10   3   0       85.73       80.89      5.16 o
  11   3   0       10.46        6.58      2.75 o
  12   3   0        0.23        2.50      3.18 o
  13   3   0       29.37       36.16      4.48 o
  14   3   0       37.60       36.48      4.66 o
  15   3   0        1.85        0.97      5.35 o
  16   3   0       17.54       17.02      4.39 o
  17   3   0       16.99       17.93      6.05 o
  18   3   0       10.67       14.75      4.99 o
  19   3   0        0.16       -0.62      4.84 o
  20   3   0       13.83       19.24      7.64 o
   2   4   0        5.14       -0.10      1.54 o
   3   4   0        9.73       12.38      2.36 o
   4   4   0        8.43        5.88      2.65 o
   5   4   0      415.05      412.16      8.37 o
   6   4   0       86.20       77.53      2.74 o
   7   4   0      275.19      327.35      5.84 o
   8   4   0      234.24      246.28      8.37 o
   9   4   0       31.58       33.34      3.50 o
  10   4   0        9.33        7.37      3.70 o
  11   4   0      289.98      311.66      8.90 o
  12   4   0       45.58       44.42      7.51 o
  13   4   0        3.49       -0.40      2.88 o
  14   4   0        7.04       10.61      6.32 o
  15   4   0        0.00        1.52      3.53 o
  16   4   0       16.09       13.16      4.31 o
  17   4   0        1.66       -0.68      3.91 o
  18   4   0        1.28       -1.47      4.35 o
  19   4   0        1.37        7.73      4.92 o
   2   5   0      130.88      132.15      6.06 o
   3   5   0      259.06      270.77     13.97 o
   4   5   0       31.63       38.04      3.70 o
   5   5   0       45.21       44.93      2.09 o
   6   5   0       18.27       16.51      1.83 o
   7   5   0      232.63      236.85      6.19 o
   8   5   0        6.50       10.96      2.67 o
   9   5   0        2.76        2.08      2.38 o
  10   5   0       16.86        7.91      2.96 o
  11   5   0        0.20        0.98      2.70 o
  12   5   0       20.27       14.76      4.16 o
  13   5   0        9.32        2.58      5.84 o
  14   5   0        7.82        5.41      3.81 o
  15   5   0        0.00        0.89      3.90 o
  16   5   0        4.15        3.62      4.40 o
  17   5   0        4.35        9.35      5.04 o
  18   5   0        0.00        1.04      5.19 o
   3   6   0       11.62        9.61      2.61 o
   4   6   0        0.05       -2.57      2.57 o
   5   6   0        8.29        3.22      1.76 o
   6   6   0        0.01        1.58      1.98 o
   7   6   0        3.44        2.83      2.46 o
   8   6   0       23.79       23.17      3.41 o
   9   6   0       39.83       48.10      4.46 o
  10   6   0        0.44        5.36      3.08 o
  11   6   0        0.05        2.73      3.25 o
  12   6   0        1.56        3.81      3.44 o
  13   6   0        2.12        4.71      3.86 o
  14   6   0        0.02       -0.01      4.00 o
  15   6   0        1.17       -2.47      4.11 o
   5   7   0        5.06        7.88      2.84 o
   6   7   0        3.74       14.85      6.73 o
   7   7   0        2.05        3.72      3.58 o
   8   7   0        9.24        9.93      3.30 o
   9   7   0        3.95        6.00      3.32 o
  10   7   0        3.19       13.45      3.84 o
  11   7   0        0.27        0.01      3.99 o
  12   7   0        0.02       -3.48      5.16 o
   5   8   0        0.92        4.44      3.32 o
   6   8   0        0.17       -0.22      4.33 o
   7   8   0        0.51        2.61      5.57 o
 -21   0   1        0.70        1.58      6.54 o
 -19   0   1       76.14       96.37     10.79 o
 -17   0   1      315.86      337.06     15.97 o
 -15   0   1      681.72      719.84     20.37 o
 -13   0   1      406.75      392.70     15.20 o
 -11   0   1      719.57      701.77     12.61 o
  -9   0   1        0.23       -0.34      1.57 o
  -7   0   1      220.17      226.91      5.32 o
  -5   0   1     3251.25     3201.72     26.11 o
  -3   0   1      476.20      399.23      4.33 o
   3   0   1    29967.64    28435.91    212.20 o
   5   0   1     1147.07     1191.48     12.25 o
   7   0   1      269.55      254.47      5.97 o
   9   0   1     1227.99     1205.56     21.70 o
  11   0   1       34.23       38.89      3.93 o
  13   0   1       75.80       77.95      6.83 o
  15   0   1       58.70       48.82      7.11 o
  17   0   1      102.35      126.07     11.61 o
  19   0   1        0.32       -5.36      5.36 o
  21   0   1        0.00        1.67      6.29 o
 -22   1   1        0.50       -0.99      6.67 o
 -21   1   1        0.07        0.59      5.10 o
 -20   1   1        5.42        3.44      4.05 o
 -19   1   1        3.85        4.91      3.97 o
 -18   1   1        8.14       16.68      4.32 o
 -17   1   1       23.21       24.41      4.53 o
 -16   1   1       75.98       87.14      5.25 o
 -15   1   1       62.37       66.95      5.75 o
 -14   1   1        1.66        1.96      2.23 o
 -13   1   1        5.11       -1.75      2.84 o
 -12   1   1       98.96      106.97      4.46 o
 -11   1   1      934.88      973.56     11.84 o
 -10   1   1      229.49      229.99      4.63 o
  -9   1   1        4.44        3.45      1.38 o
  -8   1   1      101.32      116.96      2.80 o
  -7   1   1      118.80      124.88      3.18 o
  -6   1   1     2064.45     2050.15     14.88 o
  -5   1   1        2.67        2.50      1.03 o
  -4   1   1     2920.95     2944.54     20.46 o
  -3   1   1      523.42      505.48      3.49 o
  -2   1   1      997.27     1029.99      8.59 o
  -1   1   1     4538.69     4543.68     60.09 o
   0   1   1     4513.67     4399.19     81.99 o
   1   1   1    10127.94    10675.13    160.43 o
   2   1   1     2471.87     2704.49     17.29 o
   3   1   1     1830.80     1811.89     11.08 o
   4   1   1     2934.10     2916.36     20.67 o
   5   1   1     2220.84     2287.46     17.17 o
   6   1   1      777.76      797.74      7.03 o
   7   1   1        0.78        9.24      1.51 o
   8   1   1      499.29      501.32      6.49 o
   9   1   1      394.96      384.57      7.79 o
  10   1   1      117.16      111.93      3.62 o
  11   1   1     1029.91     1020.66     11.46 o
  12   1   1       41.60       44.22      3.03 o
  13   1   1       52.67       47.15      4.64 o
  14   1   1        2.12        1.79      2.33 o
  15   1   1        0.17       -2.19      2.19 o
  16   1   1       44.82       47.68      5.28 o
  17   1   1        0.76       -0.44      3.23 o
  18   1   1        3.72       -0.41      3.61 o
  19   1   1        0.05        2.00      6.20 o
  20   1   1        7.11        9.54      4.67 o
  21   1   1       15.73       23.40      8.18 o
 -21   2   1       16.95       16.38      6.85 o
 -20   2   1        0.60        0.27      5.78 o
 -19   2   1        1.92        6.76      5.97 o
 -18   2   1        0.00        1.24      3.79 o
 -17   2   1       14.27       19.89      4.67 o
 -16   2   1       11.00        7.76      2.94 o
 -15   2   1        5.87        5.97      2.71 o
 -14   2   1       52.96       49.19      4.97 o
 -13   2   1        0.81       -0.13      2.08 o
 -12   2   1        7.76        8.32      2.35 o
 -11   2   1        3.78        0.41      1.82 o
 -10   2   1        0.03        0.18      1.61 o
  -9   2   1      139.53      143.40      3.39 o
  -8   2   1      651.52      611.50      7.11 o
  -7   2   1      971.03      948.36      9.02 o
  -6   2   1     3138.62     2923.85     21.29 o
  -5   2   1      384.53      390.16      4.68 o
  -4   2   1     2522.98     2241.28     18.39 o
  -3   2   1       57.41       40.77      3.04 o
  -2   2   1     6996.10     6849.80     93.10 o
  -1   2   1       18.11       25.60      2.09 o
   0   2   1     9239.10     9018.83    165.90 o
   1   2   1      408.56      444.62      5.70 o
   2   2   1     2450.26     2393.23     32.94 o
   3   2   1        9.06       10.08      1.01 o
   4   2   1      111.98      140.05      2.70 o
   5   2   1       34.55       29.34      1.45 o
   6   2   1       24.53       29.46      2.01 o
   7   2   1        5.95        6.58      1.31 o
   8   2   1       84.57       68.77      2.69 o
   9   2   1       24.93       28.91      2.52 o
  10   2   1     1079.11     1076.77     14.59 o
  11   2   1        0.52       -1.44      2.00 o
  12   2   1        3.19        0.91      1.94 o
  13   2   1        1.62       -0.37      2.14 o
  14   2   1      134.70      139.32      7.40 o
  15   2   1       17.58       17.53      3.17 o
  16   2   1        2.39        1.49      3.08 o
  17   2   1        6.01        4.66      3.92 o
  18   2   1        2.30       -0.23      5.26 o
  19   2   1        2.37        2.62      5.78 o
  20   2   1        2.07        6.75      6.67 o
  21   2   1        0.00        6.90      6.61 o
 -21   3   1        0.08        1.02      6.44 o
 -20   3   1        0.01       -1.60      5.50 o
 -19   3   1        1.22        0.96      4.42 o
 -18   3   1       12.91       13.69      4.67 o
 -17   3   1        0.58       -4.11      4.11 o
 -16   3   1        8.64        6.24      3.75 o
 -15   3   1        1.13        1.05      3.06 o
 -14   3   1        5.61       -0.08      2.85 o
 -13   3   1        2.79        1.21      2.88 o
 -12   3   1       33.04       26.85      3.62 o
 -11   3   1      256.56      269.70     13.37 o
 -10   3   1        0.34       -2.05      2.05 o
  -9   3   1       70.47       88.23      3.92 o
  -8   3   1        7.27       11.70      1.99 o
  -7   3   1       49.57       47.58      2.87 o
  -6   3   1       21.01       24.52      1.73 o
  -5   3   1       51.87       43.95      1.68 o
  -4   3   1       38.56       62.54      2.18 o
  -3   3   1     2005.81     2096.99     31.62 o
  -2   3   1        1.35        3.54      1.91 o
  -1   3   1       51.03       28.56      2.35 o
   1   3   1     1512.39     1607.99     25.96 o
   2   3   1       34.81       32.73      2.34 o
   3   3   1       28.64       27.69      2.71 o
   4   3   1       13.83       18.50      1.53 o
   5   3   1        1.02       -1.08      1.37 o
   6   3   1      114.87      114.16      3.21 o
   7   3   1        0.02       -1.35      1.35 o
   8   3   1       45.66       36.39      2.70 o
   9   3   1       97.08      102.69      5.10 o
  10   3   1      486.58      523.18     12.15 o
  11   3   1      199.05      204.71      9.11 o
  12   3   1        4.19        2.19      2.84 o
  13   3   1       99.04       93.54      9.97 o
  14   3   1       30.43       41.46      5.66 o
  15   3   1        0.32       -0.16      3.46 o
  16   3   1        3.78        4.51      3.87 o
  17   3   1        6.73       10.68      5.58 o
  18   3   1        0.56        3.22      4.24 o
  19   3   1        8.15        5.17      5.12 o
  20   3   1        0.04       -3.15      5.91 o
 -19   4   1        0.72        4.19      5.29 o
 -18   4   1        0.82        5.63      5.96 o
 -17   4   1       11.56       26.37      5.19 o
 -16   4   1        0.37       -3.38      4.53 o
 -15   4   1        3.04        8.73      3.88 o
 -14   4   1       34.55       37.89      4.81 o
 -13   4   1       11.37       14.57      3.60 o
 -12   4   1        0.03        3.30      2.78 o
 -11   4   1        0.21       -2.84      2.90 o
 -10   4   1       15.29       14.17      2.86 o
  -9   4   1       13.69       15.18      2.86 o
  -8   4   1      607.07      626.59      9.55 o
  -7   4   1        2.96       -1.51      1.51 o
  -6   4   1       12.43       12.46      2.15 o
  -5   4   1       10.71        7.62      1.21 o
  -4   4   1      651.78      699.20     13.39 o
  -3   4   1      416.39      404.94     10.67 o
  -2   4   1      106.86      113.71      5.36 o
  -1   4   1        4.52        1.45      1.83 o
   1   4   1      262.01      213.12      7.19 o
   2   4   1       15.80       21.57      1.97 o
   3   4   1      360.97      350.76      8.59 o
   4   4   1       70.58       69.03      3.02 o
   5   4   1      136.35      147.40      3.29 o
   6   4   1      174.65      154.18      5.70 o
   7   4   1       60.79       58.92      3.00 o
   8   4   1       12.79       12.90      2.72 o
   9   4   1       47.45       50.42      4.21 o
  10   4   1      162.42      136.90      6.28 o
  11   4   1        4.10        9.45      3.00 o
  12   4   1       16.75       14.01      5.81 o
  13   4   1        2.59        0.57      2.95 o
  14   4   1        0.07        1.67      3.13 o
  15   4   1        6.81        6.57      3.91 o
  16   4   1        0.66        0.28      3.93 o
  17   4   1        0.07        0.74      4.00 o
  18   4   1        0.08       -1.89      4.45 o
  19   4   1        1.21        2.64      5.15 o
 -18   5   1        0.19        1.46      4.89 o
 -17   5   1        6.70        4.60      4.73 o
 -16   5   1        2.61       -0.60      4.08 o
 -15   5   1        0.05       -0.29      3.82 o
 -14   5   1       16.24       14.34      4.22 o
 -13   5   1        0.32        2.86      3.26 o
 -12   5   1        7.53        8.28      3.27 o
 -11   5   1        0.15        0.92      2.63 o
 -10   5   1       21.51       14.41      3.13 o
  -9   5   1        0.00        0.31      2.50 o
  -8   5   1       21.25       26.86      3.39 o
  -7   5   1       26.42       19.08      3.50 o
  -6   5   1        0.73        0.78      1.37 o
  -5   5   1       25.22       19.23      2.16 o
  -4   5   1      250.48      239.94     10.77 o
  -3   5   1       71.93       74.16      3.90 o
  -2   5   1        2.70        2.44      2.49 o
   2   5   1        1.15        2.41      2.96 o
   3   5   1        0.28        3.97      2.34 o
   4   5   1       70.12       63.13      7.07 o
   5   5   1       89.02       88.42      2.67 o
   6   5   1        0.18       -0.80      1.66 o
   7   5   1        2.28        0.66      2.06 o
   8   5   1       14.65        6.15      4.07 o
   9   5   1       48.13       45.21      5.54 o
  10   5   1       46.57       40.19      4.25 o
  11   5   1        0.98       -0.43      2.89 o
  12   5   1        0.10        1.03      3.09 o
  13   5   1        0.47        3.98      4.98 o
  14   5   1        0.01       -3.16      3.64 o
  15   5   1        0.27       -1.88      3.96 o
  16   5   1       16.60       18.83      5.34 o
  17   5   1        3.88        7.75      4.81 o
 -16   6   1        7.35       10.89      6.65 o
 -15   6   1        2.12        8.73      4.30 o
 -14   6   1        4.85        4.92      4.01 o
 -13   6   1        4.66        1.38      3.68 o
 -12   6   1        0.84       -1.34      3.23 o
 -11   6   1        2.59        2.68      3.06 o
 -10   6   1       17.05       14.19      4.29 o
  -9   6   1       31.79       36.49      3.95 o
  -8   6   1        3.30        7.63      3.59 o
  -7   6   1        2.40       -1.27      2.10 o
  -6   6   1       46.74       46.96      3.05 o
  -5   6   1        0.02       -0.22      1.87 o
  -4   6   1       14.79       13.80      3.67 o
  -3   6   1       17.56       16.67      4.03 o
  -2   6   1        0.29       -2.70      2.70 o
   3   6   1       47.62       56.43      4.91 o
   4   6   1       69.39       62.47      4.85 o
   5   6   1       29.24       37.62      2.76 o
   6   6   1        5.20        6.01      2.42 o
   7   6   1       15.52       22.30      3.14 o
   8   6   1        0.66        3.89      2.80 o
   9   6   1       34.65       32.17      4.07 o
  10   6   1        6.24       13.59      3.70 o
  11   6   1        5.98       11.26      3.74 o
  12   6   1        8.78        7.46      3.99 o
  13   6   1        1.42        8.93      4.17 o
  14   6   1        1.46        6.98      4.30 o
  15   6   1        1.23        5.71      5.84 o
 -13   7   1        0.87        4.08      6.19 o
 -12   7   1        0.28        3.19      6.19 o
 -11   7   1        2.52       -0.02      3.52 o
 -10   7   1        0.18        0.09      3.84 o
  -9   7   1        7.51       11.61      3.52 o
  -8   7   1        2.72        0.89      3.54 o
  -7   7   1        2.76        9.81      3.26 o
  -6   7   1        0.13        5.24      3.73 o
  -5   7   1       14.95       21.54      4.70 o
   5   7   1        0.22        1.74      3.55 o
   6   7   1        0.57        5.29      3.69 o
   7   7   1        0.72        1.35      2.75 o
   8   7   1        0.07        0.67      3.01 o
   9   7   1        0.00        5.37      5.67 o
  10   7   1        0.19        2.77      3.56 o
  11   7   1        2.50        0.37      3.81 o
  12   7   1        0.40       -3.28      6.15 o
  -7   8   1        0.59        2.17     11.51 o
  -6   8   1        0.06        4.32      8.18 o
  -5   8   1        0.07       -2.49      4.44 o
  -4   8   1        0.35       -0.90      4.09 o
   4   8   1        0.00        6.29      6.29 o
   5   8   1        0.00        4.30      3.91 o
   6   8   1        0.01       -0.95      4.35 o
   7   8   1        1.77       -0.24      4.62 o
 -22   0   2       23.18       30.82      9.20 o
 -20   0   2        8.96        7.52      7.58 o
 -18   0   2        0.15       -4.04      4.04 o
 -16   0   2        0.03        8.13      4.84 o
 -14   0   2       74.05       63.05      5.07 o
 -12   0   2      114.00      117.32      8.03 o
 -10   0   2      276.13      260.82      6.89 o
  -8   0   2     3157.04     3103.83     33.17 o
  -6   0   2     1553.39     1464.89     16.95 o
  -4   0   2     2170.29     1935.92     16.24 o
  -2   0   2     4049.52     4018.86     37.69 o
   2   0   2     2822.18     2810.84     27.67 o
   4   0   2     1372.50     1481.51     14.14 o
   6   0   2     1951.46     1869.00     21.49 o
   8   0   2     2529.64     2517.03     28.79 o
  10   0   2     2502.73     2565.60     30.69 o
  12   0   2     2899.34     3076.25     36.88 o
  14   0   2       33.44       48.68      5.01 o
  16   0   2       23.70       36.27      6.98 o
  18   0   2        0.42        5.83      5.56 o
  20   0   2        1.44       -3.85      5.61 o
 -22   1   2        0.20        1.62      6.90 o
 -21   1   2        4.98        0.50      7.55 o
 -20   1   2       16.10       20.23      9.96 o
 -19   1   2       10.82       15.59      4.37 o
 -18   1   2       22.28       22.30      4.47 o
 -17   1   2        1.52        8.73      3.00 o
 -16   1   2       37.24       49.11      4.27 o
 -15   1   2        7.13        6.66      2.57 o
 -14   1   2      188.08      182.56      7.01 o
 -13   1   2      426.80      406.35      8.59 o
 -12   1   2        9.21        9.32      1.97 o
 -11   1   2      738.51      732.90     13.36 o
 -10   1   2       73.49       70.47      3.56 o
  -9   1   2       62.90       55.89      2.46 o
  -8   1   2       11.69       19.01      2.01 o
  -7   1   2      486.68      560.21      5.56 o
  -6   1   2      387.48      363.98      4.28 o
  -5   1   2      518.46      547.61      6.09 o
  -4   1   2        4.03       16.00      0.96 o
  -3   1   2     2170.33     2081.51     13.94 o
  -2   1   2        8.10       19.28      0.59 o
  -1   1   2    13388.85    14043.04    129.53 o
   0   1   2      148.32      149.62      2.32 o
   1   1   2     1095.38     1126.43      7.67 o
   2   1   2    10672.75    10690.03     59.17 o
   3   1   2      237.22      215.53      2.95 o
   4   1   2      272.81      257.30      3.59 o
   5   1   2     3597.08     3535.29     23.90 o
   6   1   2     5528.23     5601.75     34.82 o
   7   1   2      259.88      258.50      4.17 o
   8   1   2     1785.14     1755.74     15.30 o
   9   1   2      247.73      215.29      5.66 o
  10   1   2      110.12      125.07      3.92 o
  11   1   2      995.70     1019.73     11.66 o
  12   1   2      129.54      149.87      5.09 o
  13   1   2        0.19        2.58      2.24 o
  14   1   2      109.99      123.66      5.78 o
  15   1   2        0.01        0.30      2.46 o
  16   1   2        1.73       -0.44      3.07 o
  17   1   2        0.04       -3.21      3.21 o
  18   1   2        2.31        0.44      3.65 o
  19   1   2        7.28       10.53      4.41 o
  20   1   2        1.55        6.90      5.41 o
  21   1   2       18.07       22.84      8.65 o
 -22   2   2        4.15        5.97      7.40 o
 -21   2   2        0.01        0.78      6.55 o
 -20   2   2        0.30       11.19      6.49 o
 -19   2   2       31.44       25.47      7.07 o
 -18   2   2       10.09       14.27      4.34 o
 -17   2   2      100.88      103.88      6.69 o
 -16   2   2        2.78        2.99      2.68 o
 -15   2   2       28.86       27.02      4.03 o
 -14   2   2       27.92       17.11      2.97 o
 -13   2   2        1.21        2.24      2.04 o
 -12   2   2      439.83      411.99      8.67 o
 -11   2   2        7.32        6.69      2.00 o
 -10   2   2        0.56       -1.29      1.73 o
  -9   2   2      329.93      311.27      5.08 o
  -8   2   2       37.58       32.66      2.35 o
  -7   2   2     2388.82     2290.39     17.71 o
  -6   2   2        0.70       -0.93      0.93 o
  -5   2   2     3325.65     3069.72     23.23 o
  -4   2   2       54.19       48.98      1.55 o
  -3   2   2     5900.77     5675.67     52.98 o
  -2   2   2     1484.40     1513.71     21.42 o
  -1   2   2     2696.34     2521.54     36.11 o
   0   2   2     1780.35     1823.91     20.27 o
   1   2   2     2161.33     2045.90     28.30 o
   2   2   2      472.39      546.56      6.66 o
   3   2   2     4170.02     4048.29     31.76 o
   4   2   2       49.45       54.69      1.87 o
   5   2   2      935.57     1088.71      9.59 o
   6   2   2      521.06      603.38      6.92 o
   7   2   2        0.25       -0.23      1.15 o
   8   2   2      337.98      323.90      5.33 o
   9   2   2       22.95       23.77      2.69 o
  10   2   2      169.73      165.16      5.14 o
  11   2   2      275.80      292.51      7.13 o
  12   2   2       11.10        9.63      3.40 o
  13   2   2        8.09       11.41      3.31 o
  14   2   2       11.32        8.23      3.71 o
  15   2   2       39.62       46.80      4.31 o
  16   2   2       11.95       17.80      5.05 o
  17   2   2       25.32       27.43      5.14 o
  18   2   2        8.00        2.83      5.84 o
  19   2   2       20.11       18.70      7.40 o
  20   2   2       13.35        7.68      7.05 o
  21   2   2        0.00        9.22      7.57 o
 -21   3   2        0.24        7.31      7.11 o
 -20   3   2        2.03       -4.02      5.98 o
 -19   3   2       12.42       14.52      4.79 o
 -18   3   2        9.78        5.37      4.30 o
 -17   3   2        2.78        0.53      3.66 o
 -16   3   2       24.72       32.58      4.97 o
 -15   3   2        2.85        8.36      3.39 o
 -14   3   2        0.07       -2.44      2.44 o
 -13   3   2       25.10       31.53      4.19 o
 -12   3   2      261.95      249.50      8.32 o
 -11   3   2        4.88        3.36      2.50 o
 -10   3   2        6.89        5.10      2.00 o
  -9   3   2      229.79      233.52      5.10 o
  -8   3   2      832.18      836.91     10.17 o
  -7   3   2        7.95       10.27      1.62 o
  -6   3   2     2439.80     2444.40     21.16 o
  -5   3   2      445.61      459.76      5.51 o
  -4   3   2      813.43      763.94      9.32 o
  -3   3   2      276.84      240.81      6.00 o
  -2   3   2     1536.42     1573.64     27.16 o
  -1   3   2      171.73      159.72      5.89 o
   0   3   2     1084.09     1186.23     24.82 o
   1   3   2      209.10      192.86      3.73 o
   2   3   2        2.73        2.13      2.10 o
   3   3   2      269.07      236.18      4.11 o
   4   3   2      179.34      174.94      3.17 o
   5   3   2       24.55       20.57      1.75 o
   6   3   2       89.68       72.82      2.89 o
   7   3   2        1.89        1.55      1.67 o
   8   3   2      117.97      105.28      4.49 o
   9   3   2       65.94       79.40      4.19 o
  10   3   2       12.41       11.75      3.04 o
  11   3   2       10.90        7.27      3.04 o
  12   3   2       38.51       38.91      4.61 o
  13   3   2      174.54      205.99      8.71 o
  14   3   2        2.77        6.59      3.36 o
  15   3   2        1.87        0.80      3.38 o
  16   3   2       52.94       36.94      5.43 o
  17   3   2        1.74       -2.29      5.46 o
  18   3   2        5.99        1.38      4.46 o
  19   3   2        2.53        0.85      7.52 o
  20   3   2        0.15        4.29      6.91 o
 -20   4   2        0.00        2.78      5.00 o
 -19   4   2        0.00        2.36      4.89 o
 -18   4   2        1.86        4.19      4.25 o
 -17   4   2        7.88       13.66      4.62 o
 -16   4   2        2.02        5.28      3.91 o
 -15   4   2        1.17        3.98      4.77 o
 -14   4   2       11.46       10.83      3.30 o
 -13   4   2       17.54       18.59      3.66 o
 -12   4   2       85.31       86.80      5.71 o
 -11   4   2        9.49        2.55      2.58 o
 -10   4   2       38.83       36.21      3.66 o
  -9   4   2      139.63      136.27      5.40 o
  -8   4   2      231.02      207.09      5.26 o
  -7   4   2        4.45        1.58      1.55 o
  -6   4   2      202.30      197.14      3.86 o
  -5   4   2       22.45       15.02      1.48 o
  -4   4   2       22.14       11.63      2.75 o
  -3   4   2       45.61       46.85      4.28 o
  -2   4   2       21.14       19.92      3.16 o
  -1   4   2      750.41      812.81     18.99 o
   0   4   2        0.00       -2.15      2.15 o
   1   4   2     1038.30     1131.09     25.34 o
   2   4   2        1.52        3.91      2.10 o
   3   4   2      239.29      240.14     19.22 o
   4   4   2       31.43       31.91      1.63 o
   5   4   2      457.39      465.95      6.61 o
   6   4   2       66.88       60.58      2.89 o
   7   4   2      127.39      131.70      4.13 o
   8   4   2        3.00        1.33      2.31 o
   9   4   2      127.23      118.07      6.76 o
  10   4   2        1.68        2.96      2.80 o
  11   4   2        2.37        6.06      3.08 o
  12   4   2       15.35       16.41      3.84 o
  13   4   2        4.59        7.78      3.96 o
  14   4   2        4.10        5.15      3.51 o
  15   4   2        1.49        0.55      3.71 o
  16   4   2        1.01        0.93      4.00 o
  17   4   2        8.71        7.44      4.77 o
  18   4   2        0.07        3.54      4.64 o
  19   4   2        3.64        1.83      5.24 o
 -18   5   2        3.69        8.48      4.83 o
 -17   5   2        0.64       -1.57      4.31 o
 -16   5   2        0.28        0.50      4.08 o
 -15   5   2       12.95       17.42      5.94 o
 -14   5   2        1.30        3.14      3.44 o
 -13   5   2        0.12       -0.16      2.99 o
 -12   5   2        0.92       -2.60      2.60 o
 -11   5   2       70.76       69.95      5.10 o
 -10   5   2        0.00        1.81      2.42 o
  -9   5   2        0.01        6.37      2.34 o
  -8   5   2        3.69       -1.34      1.93 o
  -7   5   2        4.42        5.39      2.35 o
  -6   5   2       44.44       45.34      2.20 o
  -5   5   2      176.28      198.27      5.57 o
  -4   5   2        6.02       -2.53      2.53 o
  -3   5   2       19.61       19.33      2.69 o
  -2   5   2        0.08        1.97      2.84 o
  -1   5   2        0.29       -0.20      2.58 o
   0   5   2       17.85       10.90      3.02 o
   1   5   2        4.44       -2.46      2.84 o
   2   5   2        0.16        3.58      2.34 o
   3   5   2       62.52       66.13      8.70 o
   4   5   2        4.61        6.68      1.72 o
   5   5   2       79.10       79.34      3.49 o
   6   5   2        1.63       -0.80      1.92 o
   7   5   2       81.96       91.03      4.57 o
   8   5   2        2.20       -0.31      2.31 o
   9   5   2        9.99        3.59      2.64 o
  10   5   2        3.16        3.10      3.77 o
  11   5   2       19.51       20.66      4.18 o
  12   5   2       14.21       20.38      4.10 o
  13   5   2       19.07        6.92      4.39 o
  14   5   2        4.52        3.05      4.03 o
  15   5   2        0.78        2.36      4.14 o
  16   5   2        9.63       13.60      6.63 o
  17   5   2        0.00       -4.53      4.53 o
 -16   6   2        0.02        0.94      6.01 o
 -15   6   2        0.07        4.01      4.17 o
 -14   6   2        5.17        5.59      3.97 o
 -13   6   2        3.83        8.67      4.00 o
 -12   6   2       10.90       11.71      3.83 o
 -11   6   2       14.89       10.60      5.08 o
 -10   6   2        5.39       11.57      3.34 o
  -9   6   2        5.03        2.05      2.66 o
  -8   6   2       49.38       49.61      3.91 o
  -7   6   2       28.76       29.32      3.00 o
  -6   6   2       55.02       57.41      3.22 o
  -5   6   2       54.48       44.14      6.29 o
  -4   6   2        0.93        5.12      2.60 o
  -3   6   2       40.37       39.95      5.10 o
  -2   6   2       99.92       96.86      6.61 o
  -1   6   2        0.08       -1.01      3.13 o
   0   6   2        0.62        2.64      3.28 o
   1   6   2        2.02        2.20      3.51 o
   2   6   2        0.74        0.20      4.03 o
   3   6   2       32.00       30.10      3.68 o
   4   6   2        5.56        8.52      2.60 o
   5   6   2        2.38        1.88      2.35 o
   6   6   2        0.02        7.63      2.55 o
   7   6   2       24.05       25.99      3.38 o
   8   6   2        7.87        7.63      3.07 o
   9   6   2        5.60        4.20      3.14 o
  10   6   2        1.20        2.74      3.51 o
  11   6   2        4.76        6.09      3.66 o
  12   6   2        0.07        7.30      3.97 o
  13   6   2        1.07        7.49      3.90 o
  14   6   2        0.02       -2.49      4.03 o
  15   6   2        7.36        1.45      6.10 o
 -13   7   2        0.61        1.38      5.38 o
 -12   7   2        0.07        2.44      3.61 o
 -11   7   2        1.25        3.37      3.56 o
 -10   7   2        2.08        3.34      3.48 o
  -9   7   2        0.07        1.44      3.17 o
  -8   7   2        7.56        3.95      2.48 o
  -7   7   2        1.22        7.28      2.93 o
  -6   7   2        6.05        8.31      4.67 o
  -5   7   2        0.61       -0.14      3.86 o
  -4   7   2        0.27       -1.97      3.31 o
   4   7   2        4.22       14.18      5.91 o
   5   7   2        3.56        3.10      3.27 o
   6   7   2       11.20       12.25      3.67 o
   7   7   2        1.06        0.38      2.90 o
   8   7   2        0.56        1.75      3.33 o
   9   7   2        1.34        4.84      3.49 o
  10   7   2        0.29       -1.38      3.51 o
  11   7   2        0.14       -0.57      3.99 o
  12   7   2        1.24       -2.44      5.94 o
  -7   8   2        0.08        5.08      4.31 o
  -6   8   2        0.33       13.99      4.84 o
  -5   8   2        0.01        4.81      4.75 o
  -4   8   2        6.26       -0.61      4.35 o
   3   8   2        0.06        5.22      6.67 o
   4   8   2        0.00       -0.56      3.55 o
   5   8   2        0.00        6.72      4.36 o
   6   8   2        0.09        1.37      5.07 o
 -21   0   3        2.08        5.04      6.21 o
 -19   0   3       32.81       38.42      7.66 o
 -17   0   3      220.13      221.53     17.83 o
 -15   0   3       16.44       13.99      4.23 o
 -13   0   3       28.92       16.18      4.42 o
 -11   0   3       60.00       48.73      3.89 o
  -9   0   3     3523.00     3581.36     38.08 o
  -7   0   3    17666.27    17932.21    164.68 o
  -5   0   3    26478.13    27468.48    188.79 o
  -3   0   3    22723.51    23858.58    178.48 o
  -1   0   3     7294.04     7375.89    104.25 o
   1   0   3    10412.19    11302.37     84.68 o
   3   0   3     3371.93     3763.28     30.28 o
   5   0   3      685.48      713.78     10.51 o
   7   0   3       36.10       36.72      3.94 o
   9   0   3       33.18       15.31      3.55 o
  11   0   3        2.76        1.56      2.56 o
  13   0   3       62.77       52.02      9.74 o
  15   0   3       56.45       31.29      6.38 o
  17   0   3       56.38       47.46     18.37 o
  19   0   3       14.07       13.28      6.63 o
  21   0   3        2.61        2.27      6.84 o
 -22   1   3        1.75       -4.23     15.38 o
 -21   1   3        0.37        7.10      5.54 o
 -20   1   3       11.99       18.76      6.94 o
 -19   1   3       31.80       27.17      4.95 o
 -18   1   3       77.02       88.91      9.96 o
 -17   1   3       10.04        9.95      3.11 o
 -16   1   3      149.44      147.51      6.28 o
 -15   1   3       98.01       89.74      4.98 o
 -14   1   3        1.59       -1.25      2.32 o
 -13   1   3      332.53      358.41      6.59 o
 -12   1   3       90.71       82.21      3.83 o
 -11   1   3      395.03      360.28      6.88 o
 -10   1   3       93.87       97.49      3.21 o
  -9   1   3      508.95      464.44      6.56 o
  -8   1   3      225.77      194.35      3.39 o
  -7   1   3      302.27      268.06      3.58 o
  -6   1   3     4727.54     4965.72     32.27 o
  -5   1   3     2860.48     2746.79     18.58 o
  -4   1   3        4.49        5.85      0.74 o
  -3   1   3      298.01      277.47      2.49 o
  -2   1   3     1165.20      999.01      6.40 o
  -1   1   3     2117.83     1919.91     13.38 o
   0   1   3    10084.29    11071.51     71.73 o
   1   1   3      512.98      512.43      3.70 o
   2   1   3     5740.78     5725.38     38.15 o
   3   1   3     3669.81     3563.07     23.54 o
   4   1   3      880.76      714.12      7.50 o
   5   1   3      493.89      558.03      5.59 o
   6   1   3     4277.86     4315.80     27.80 o
   7   1   3      242.40      238.37      4.34 o
   8   1   3     1443.61     1474.94     13.72 o
   9   1   3        1.39        3.37      1.60 o
  10   1   3       77.46       91.32      3.56 o
  11   1   3      125.53      127.96      6.75 o
  12   1   3      158.67      179.84      5.68 o
  13   1   3       78.62       66.72      4.50 o
  14   1   3        4.91        7.19      3.44 o
  15   1   3       14.19        5.28      2.88 o
  16   1   3       98.87      112.69      7.73 o
  17   1   3        0.27       -2.79      3.35 o
  18   1   3        5.70        1.37      3.78 o
  19   1   3        0.23       -3.85      3.85 o
  20   1   3        0.06        8.04      7.04 o
  21   1   3        3.20       12.31      7.66 o
 -22   2   3        5.97       20.18      7.83 o
 -21   2   3        1.15        3.51      6.41 o
 -20   2   3       59.42       66.92     15.03 o
 -19   2   3        2.68        4.09      9.50 o
 -18   2   3        7.35        4.48      4.23 o
 -17   2   3       32.95       36.24      5.01 o
 -16   2   3      101.51      119.20      5.88 o
 -15   2   3       44.23       45.89      3.94 o
 -14   2   3      229.18      217.93      7.65 o
 -13   2   3      109.51      112.85      4.93 o
 -12   2   3       86.82       95.06      4.33 o
 -11   2   3       30.55       40.45      3.00 o
 -10   2   3      295.77      277.65      5.61 o
  -9   2   3      455.53      468.12      6.33 o
  -8   2   3       88.97       84.29      2.94 o
  -7   2   3      398.62      380.57      5.02 o
  -6   2   3       92.74       88.18      2.25 o
  -5   2   3      424.34      471.93      5.32 o
  -4   2   3       98.58      125.29      2.40 o
  -3   2   3       67.78       69.57      1.73 o
  -2   2   3       88.51      110.48      2.47 o
  -1   2   3     2909.13     3129.15     29.86 o
   0   2   3     1654.00     1752.94     17.46 o
   1   2   3      340.04      393.88      5.42 o
   2   2   3      865.79      943.82      9.60 o
   3   2   3      985.36      954.46      8.17 o
   4   2   3       59.17       45.20      1.78 o
   5   2   3     2732.91     2906.49     21.67 o
   6   2   3      485.74      468.99      6.02 o
   7   2   3      172.69      163.74      3.73 o
   8   2   3      163.85      163.05      4.37 o
   9   2   3       19.66       17.14      2.31 o
  10   2   3      523.17      477.40      9.20 o
  11   2   3      219.63      214.94      6.26 o
  12   2   3      266.10      279.10      7.22 o
  13   2   3       31.81       29.98      3.52 o
  14   2   3        8.01        0.51      2.61 o
  15   2   3        0.00       -1.08      2.73 o
  16   2   3        3.45        5.38      3.99 o
  17   2   3        0.44       -0.84      3.93 o
  18   2   3        0.09        7.35      5.96 o
  19   2   3        0.63        0.18      5.60 o
  20   2   3        2.55       -3.60      7.35 o
 -21   3   3        5.48        4.91      6.89 o
 -20   3   3        5.82       11.12      6.31 o
 -19   3   3       11.54       15.73      4.96 o
 -18   3   3        0.93       -0.24      3.71 o
 -17   3   3        2.79        2.67      3.73 o
 -16   3   3       14.21       13.35      3.99 o
 -15   3   3        1.14        1.74      2.94 o
 -14   3   3        5.24        2.24      2.88 o
 -13   3   3       77.33       63.75      5.78 o
 -12   3   3       53.66       51.10      6.75 o
 -11   3   3      223.93      220.47      7.10 o
 -10   3   3        5.14        4.40      1.96 o
  -9   3   3        0.01       -1.04      1.49 o
  -8   3   3      139.10      118.44      3.34 o
  -7   3   3      152.39      165.91      4.37 o
  -6   3   3        1.52       -1.17      1.17 o
  -5   3   3      127.66      116.87      2.64 o
  -4   3   3      104.50       73.54      2.61 o
  -3   3   3      131.34      155.35      3.17 o
  -2   3   3     2179.10     2239.05     40.34 o
  -1   3   3      212.70      214.04      4.02 o
   0   3   3      678.73      634.34     10.86 o
   1   3   3      139.13      161.54     11.18 o
   2   3   3      680.15      620.70      7.91 o
   3   3   3      340.04      374.19      4.65 o
   4   3   3      461.08      397.53      5.47 o
   5   3   3        3.24        1.99      1.42 o
   6   3   3      372.49      350.59      6.78 o
   7   3   3       23.40       22.05      2.99 o
   8   3   3      384.01      345.48      9.39 o
   9   3   3       91.81      106.62      8.19 o
  10   3   3       33.06       36.30      4.59 o
  11   3   3       37.31       32.70      4.23 o
  12   3   3      138.89      128.66      7.66 o
  13   3   3       57.47       69.60      6.74 o
  14   3   3       17.26       20.05      4.38 o
  15   3   3        5.20        3.99      3.66 o
  16   3   3        1.07       -3.43      4.16 o
  17   3   3        0.57       -0.22      4.16 o
  18   3   3        0.04        2.39      4.60 o
  19   3   3        0.14        5.63      6.50 o
  20   3   3        1.96        6.35     11.22 o
 -20   4   3        0.20       -3.45      4.58 o
 -19   4   3        0.06       -2.60      6.55 o
 -18   4   3        1.85        4.94      4.29 o
 -17   4   3       14.51       14.45      4.51 o
 -16   4   3       21.95       24.86      4.90 o
 -15   4   3        1.84       -0.81      3.14 o
 -14   4   3       76.80       86.56      7.74 o
 -13   4   3        4.43        2.51      2.90 o
 -12   4   3      257.83      273.20     11.38 o
 -11   4   3       35.67       31.47      3.77 o
 -10   4   3       20.81       24.63      3.25 o
  -9   4   3       12.97       16.05      2.67 o
  -8   4   3      245.82      236.36      5.46 o
  -7   4   3       20.90       22.95      2.02 o
  -6   4   3      247.72      234.96      4.20 o
  -5   4   3      780.58      819.07     10.32 o
  -4   4   3        0.07        0.73      1.44 o
  -3   4   3       39.53       36.80      2.86 o
  -2   4   3       49.95       59.51      2.42 o
  -1   4   3        8.00        3.25      2.93 o
   0   4   3        5.56       10.96      3.13 o
   1   4   3        9.59       10.53      5.20 o
   2   4   3       39.85       42.88      3.74 o
   3   4   3       85.12       94.56      3.26 o
   4   4   3      263.45      277.60      4.59 o
   5   4   3      307.33      301.00      5.46 o
   6   4   3        7.95       10.64      2.03 o
   7   4   3       88.14      104.97      4.99 o
   8   4   3       10.25       12.89      3.29 o
   9   4   3       76.82       70.27      4.91 o
  10   4   3       14.77       18.17      3.48 o
  11   4   3        5.25        5.56      3.02 o
  12   4   3        0.81       -2.83      2.83 o
  13   4   3        0.79       -0.73      3.21 o
  14   4   3        3.43        2.22      3.69 o
  15   4   3        0.98        1.20      3.87 o
  16   4   3        2.86        2.18      4.26 o
  17   4   3        3.27       -2.11      4.36 o
  18   4   3       17.92       21.45      5.79 o
 -18   5   3        0.24       -0.12      4.51 o
 -17   5   3        4.65        1.08      4.15 o
 -16   5   3        0.51        7.61      4.49 o
 -15   5   3        0.01       -0.93      3.39 o
 -14   5   3       10.56        7.75      3.60 o
 -13   5   3        7.66       -2.50      2.89 o
 -12   5   3       60.20       68.59      5.37 o
 -11   5   3       22.89       21.84      3.57 o
 -10   5   3       60.79       66.57      4.71 o
  -9   5   3       17.85       12.82      2.62 o
  -8   5   3       97.15       98.68      4.47 o
  -7   5   3        4.37        2.68      1.96 o
  -6   5   3      258.31      279.34      4.77 o
  -5   5   3       14.93        7.25      2.01 o
  -4   5   3       30.81       29.10      2.23 o
  -3   5   3      206.39      226.98      6.67 o
  -2   5   3      187.67      215.68      9.60 o
  -1   5   3       14.13       10.23      3.86 o
   0   5   3      141.55      155.31      8.23 o
   1   5   3       15.51       24.15      4.41 o
   2   5   3       33.19       23.31      5.44 o
   3   5   3       19.24       20.52      2.08 o
   4   5   3       80.92       78.49      2.54 o
   5   5   3       86.20       78.03      5.13 o
   6   5   3       23.96       29.14      3.08 o
   7   5   3       35.05       45.30      3.85 o
   8   5   3       52.27       47.99      4.22 o
   9   5   3       27.12       28.36      3.95 o
  10   5   3       12.15       12.20      3.41 o
  11   5   3        6.16        7.27      3.50 o
  12   5   3        7.41        9.03      4.07 o
  13   5   3       15.25       22.88      5.47 o
  14   5   3        5.77        5.88      4.12 o
  15   5   3        0.03        2.62      4.30 o
  16   5   3        0.54        2.00      4.49 o
  17   5   3        0.59       -0.65      5.43 o
 -16   6   3        0.00        3.19      5.91 o
 -15   6   3        0.33        3.31      4.25 o
 -14   6   3        5.83        6.30      3.95 o
 -13   6   3        2.03        5.32      3.50 o
 -12   6   3       11.58       10.13      5.43 o
 -11   6   3        3.70        0.06      2.80 o
 -10   6   3        4.03        6.05      2.97 o
  -9   6   3        1.48        0.66      2.60 o
  -8   6   3        0.00       -1.64      2.25 o
  -7   6   3        2.25       -0.04      1.97 o
  -6   6   3       21.52       21.53      2.81 o
  -5   6   3       17.37       19.75      2.76 o
  -4   6   3        1.37        1.43      1.75 o
  -3   6   3        0.67        4.52      3.86 o
  -2   6   3        3.53        1.16      3.45 o
  -1   6   3       23.39       32.47      5.10 o
   0   6   3       22.92       23.19      4.84 o
   1   6   3      150.19      154.62      9.25 o
   2   6   3        1.47        1.56      2.75 o
   3   6   3        1.82        1.98      2.57 o
   4   6   3        9.45       10.59      2.29 o
   5   6   3       35.36       34.44      3.24 o
   6   6   3       12.25       12.06      3.01 o
   7   6   3        5.65        6.13      3.18 o
   8   6   3        5.31        6.11      3.15 o
   9   6   3        3.86        4.13      3.23 o
  10   6   3        2.37        1.71      3.47 o
  11   6   3        1.01       -1.76      3.56 o
  12   6   3        0.26        0.83      3.90 o
  13   6   3        1.68        2.43      4.09 o
  14   6   3        0.13        1.65      4.41 o
  15   6   3        0.69        2.06      8.49 o
 -13   7   3        5.12        4.51      5.81 o
 -12   7   3        0.25        1.30      3.62 o
 -11   7   3        0.28        7.21      3.69 o
 -10   7   3        0.20        3.01      3.34 o
  -9   7   3       10.60       16.32      4.49 o
  -8   7   3        9.72       15.35      5.35 o
  -7   7   3        9.07        6.71      3.02 o
  -6   7   3        0.69        0.33      2.57 o
  -5   7   3        2.09       -2.70      4.17 o
  -4   7   3        4.46        1.19      3.71 o
  -3   7   3        0.52        2.67      3.74 o
   3   7   3       10.22       13.37      6.29 o
   4   7   3        1.63        2.19      5.25 o
   5   7   3        0.94        2.68      3.17 o
   6   7   3        0.36       -0.78      3.31 o
   7   7   3        2.94        4.46      3.18 o
   8   7   3        5.10        4.18      3.49 o
   9   7   3        5.36        7.04      4.05 o
  10   7   3        0.02        2.14      3.92 o
  11   7   3        0.10        3.22      5.63 o
  -8   8   3        0.18       15.25      6.90 o
  -7   8   3        0.00        4.85     10.18 o
  -6   8   3        0.16       10.75      4.83 o
  -5   8   3        0.34       -3.65      4.81 o
  -4   8   3        0.08        1.83      4.73 o
  -3   8   3        7.26       -0.14      4.75 o
   1   8   3        0.53       -6.00      6.00 o
   2   8   3        0.02       -6.09      6.52 o
   3   8   3        4.03       -2.26      7.71 o
   4   8   3        0.04       -2.00      6.45 o
   5   8   3        2.39       -0.14      5.71 o
   6   8   3        0.28        0.90      4.97 o
 -22   0   4       37.58       79.30     11.48 o
 -20   0   4       32.57       39.83      8.30 o
 -18   0   4        1.40        3.64      4.96 o
 -16   0   4       95.80       80.14      8.55 o
 -14   0   4      161.90      169.43      7.19 o
 -12   0   4      483.71      531.36     10.92 o
 -10   0   4      192.22      216.19      6.16 o
  -8   0   4     1070.94     1216.36     18.08 o
  -6   0   4      732.09     1003.40     12.72 o
  -4   0   4     1231.50     1472.36     17.78 o
  -2   0   4     3302.88     3474.82     27.42 o
   0   0   4     7361.32     7831.11     59.42 o
   2   0   4       42.15       53.56      2.60 o
   4   0   4     5139.10     4923.58     48.60 o
   6   0   4      366.09      515.51      9.29 o
   8   0   4       62.37       63.59      4.10 o
  10   0   4     1805.87     1782.92     24.04 o
  12   0   4       18.04        7.47      4.23 o
  14   0   4       59.08       62.82      8.30 o
  16   0   4        3.16        4.62      5.32 o
  18   0   4        8.96       24.42      7.42 o
  20   0   4       18.28       30.65      8.66 o
 -22   1   4        1.18        5.58     10.03 o
 -21   1   4       13.70        9.20      5.40 o
 -20   1   4        0.08       -0.21      3.74 o
 -19   1   4       12.35       10.39      4.18 o
 -18   1   4        1.03        2.07      3.58 o
 -17   1   4       33.55       26.13      5.58 o
 -16   1   4       53.22       64.11      4.63 o
 -15   1   4       18.78       10.60      2.66 o
 -14   1   4      111.71       95.33      6.39 o
 -13   1   4       16.81        9.73      2.06 o
 -12   1   4       54.34       43.26      2.77 o
 -11   1   4      605.28      579.70      7.76 o
 -10   1   4       72.81       92.37      3.11 o
  -9   1   4      473.24      436.99      5.94 o
  -8   1   4      535.23      587.41      6.34 o
  -7   1   4       74.03       92.53      2.24 o
  -6   1   4       15.67       26.55      1.75 o
  -5   1   4     1279.63     1399.60     10.60 o
  -4   1   4        1.47        6.26      0.87 o
  -3   1   4       29.53       33.74      1.09 o
  -2   1   4     3339.29     3113.24     20.12 o
  -1   1   4     6811.90     6940.86     40.75 o
   0   1   4        5.82        1.13      0.58 o
   1   1   4     2929.19     3157.90     22.00 o
   2   1   4      803.12      541.76      5.51 o
   3   1   4     2620.29     2716.07     18.77 o
   4   1   4     4614.45     4599.74     30.47 o
   5   1   4     1706.55     1791.84     13.20 o
   6   1   4      561.89      420.79      5.46 o
   7   1   4      587.15      639.91      7.92 o
   8   1   4       31.39       17.01      1.86 o
   9   1   4       50.18       59.34      3.46 o
  10   1   4      116.57      107.38      3.93 o
  11   1   4       97.93      107.79      4.17 o
  12   1   4       92.37      103.37      5.19 o
  13   1   4        0.46       -2.24      2.24 o
  14   1   4       97.25      100.73      5.59 o
  15   1   4       15.92       15.74      3.44 o
  16   1   4       52.05       74.58      6.78 o
  17   1   4        3.94        0.13      4.92 o
  18   1   4       20.04       15.31      4.60 o
  19   1   4        3.50        6.88      4.72 o
  20   1   4        0.94       -4.98      7.13 o
 -22   2   4        0.30       -4.54      5.87 o
 -21   2   4       13.55        9.30      7.18 o
 -20   2   4        0.95       -4.49      5.31 o
 -19   2   4        0.80       -4.20      4.42 o
 -18   2   4        0.07        0.32      3.53 o
 -17   2   4        0.14        1.12      3.01 o
 -16   2   4       27.73       21.58      3.36 o
 -15   2   4       32.86       33.34      3.52 o
 -14   2   4      219.10      204.68      9.64 o
 -13   2   4      561.45      572.18     14.60 o
 -12   2   4        8.98        3.53      2.55 o
 -11   2   4      430.37      404.94      7.42 o
 -10   2   4       56.02       49.28      2.72 o
  -9   2   4     1349.54     1414.50     13.82 o
  -8   2   4       10.74        9.48      1.28 o
  -7   2   4     2409.17     2265.47     17.57 o
  -6   2   4      420.48      471.49      4.98 o
  -5   2   4     3564.13     3480.76     26.22 o
  -4   2   4        0.19        0.05      0.84 o
  -3   2   4      943.85      940.51      8.71 o
  -2   2   4      936.06      966.86      8.73 o
  -1   2   4     4108.90     4586.88     43.50 o
   0   2   4       73.49       57.48      1.81 o
   1   2   4       94.48      114.17      2.21 o
   2   2   4      285.67      336.09      4.21 o
   3   2   4     1800.64     1847.17     15.31 o
   4   2   4       16.33       17.18      1.42 o
   5   2   4     2177.20     2150.28     17.18 o
   6   2   4      105.36       90.81      2.91 o
   7   2   4       10.78       10.68      1.70 o
   8   2   4       51.97       66.18      4.72 o
   9   2   4       20.00       24.80      2.67 o
  10   2   4      392.92      403.55      8.43 o
  11   2   4        2.75       -2.04      2.04 o
  12   2   4        4.41       -0.90      2.31 o
  13   2   4        0.37       -2.74      2.74 o
  14   2   4        0.98        3.96      2.77 o
  15   2   4        8.86       10.62      3.84 o
  16   2   4        9.16        4.57      4.03 o
  17   2   4       25.40       23.53      7.25 o
  18   2   4        4.24        8.47      6.26 o
  19   2   4        1.13       -2.62      6.90 o
  20   2   4        7.10       13.80      8.86 o
 -21   3   4        0.17       -6.41      6.80 o
 -20   3   4        2.91        3.49      5.64 o
 -19   3   4        0.26        0.23      4.11 o
 -18   3   4        0.32       -0.18      3.76 o
 -17   3   4       16.38       16.85      4.42 o
 -16   3   4        7.43        0.99      3.32 o
 -15   3   4        0.10        0.57      3.01 o
 -14   3   4        2.55        4.42      3.04 o
 -13   3   4       64.05       50.66      4.64 o
 -12   3   4       84.50       92.21      5.51 o
 -11   3   4      114.06      112.86      5.54 o
 -10   3   4      332.22      329.77      7.09 o
  -9   3   4      172.10      198.40      5.41 o
  -8   3   4        2.50        0.54      1.31 o
  -7   3   4       16.94       14.45      1.99 o
  -6   3   4      593.37      644.01      7.65 o
  -5   3   4      200.46      174.34      3.23 o
  -4   3   4        2.25        2.70      1.06 o
  -3   3   4     1352.24     1460.35     16.94 o
  -2   3   4      385.38      390.56      5.69 o
  -1   3   4       39.19       39.05      1.78 o
   0   3   4      539.44      568.97      7.37 o
   1   3   4      581.27      643.67      8.47 o
   2   3   4      151.41      106.44      2.29 o
   3   3   4      330.96      328.35      4.81 o
   4   3   4     1316.54     1327.14     13.24 o
   5   3   4      298.65      303.23      5.05 o
   6   3   4      906.80      874.45      9.95 o
   7   3   4      709.03      728.63     14.10 o
   8   3   4      194.01      198.76      5.98 o
   9   3   4      101.07       92.92      5.59 o
  10   3   4       38.58       33.27      5.01 o
  11   3   4       45.36       45.01      8.09 o
  12   3   4        7.59        1.04      3.14 o
  13   3   4        2.40       -0.89      3.02 o
  14   3   4       16.49       16.97      4.71 o
  15   3   4        2.72        1.67      3.72 o
  16   3   4       49.48       58.41      6.54 o
  17   3   4        0.45       -0.43      4.28 o
  18   3   4        7.45        4.53      5.21 o
  19   3   4        3.25        0.37      6.15 o
 -20   4   4        6.57        5.40      5.08 o
 -19   4   4        1.44       -4.01      4.31 o
 -18   4   4        0.02       -3.29      3.69 o
 -17   4   4        1.21        4.25      4.76 o
 -16   4   4        3.01       -1.25      3.45 o
 -15   4   4        0.20        2.73      3.84 o
 -14   4   4        7.33        6.61      3.31 o
 -13   4   4        0.27        2.53      2.87 o
 -12   4   4        0.17       -2.63      2.63 o
 -11   4   4       99.73       95.73      5.44 o
 -10   4   4       93.90       98.85      6.34 o
  -9   4   4        8.27        0.56      2.10 o
  -8   4   4        1.07       -1.57      1.57 o
  -7   4   4        6.97        5.79      1.56 o
  -6   4   4        1.41       -0.88      1.17 o
  -5   4   4       66.40       54.52      2.79 o
  -4   4   4      151.17      151.65      4.58 o
  -3   4   4       86.59       82.55      3.27 o
  -2   4   4      122.82      136.02      3.82 o
  -1   4   4      182.67      183.66      5.61 o
   0   4   4       50.82       54.20     10.77 o
   1   4   4      261.53      262.70      4.85 o
   2   4   4       26.46       25.27      2.25 o
   3   4   4      719.26      695.15      7.74 o
   4   4   4      198.48      225.80      4.45 o
   5   4   4      133.24      144.11      4.00 o
   6   4   4       12.37        8.15      2.93 o
   7   4   4       24.50       17.60      2.95 o
   8   4   4       95.15       85.16      5.22 o
   9   4   4        2.65        1.20      2.57 o
  10   4   4       14.12        8.07      3.19 o
  11   4   4        7.19       13.01      3.51 o
  12   4   4        3.88        0.62      3.14 o
  13   4   4        6.77        5.21      3.76 o
  14   4   4        1.08        2.90      3.80 o
  15   4   4       24.75       33.03      5.70 o
  16   4   4        7.32        1.62      4.70 o
  17   4   4        1.35       10.10      4.94 o
  18   4   4        1.84        8.34      5.31 o
 -18   5   4        2.39        6.32      4.63 o
 -17   5   4        0.54        3.38      4.15 o
 -16   5   4        3.91        7.51      4.35 o
 -15   5   4        1.21       -1.84      4.23 o
 -14   5   4        3.52        6.83      3.58 o
 -13   5   4       19.47       22.13      4.05 o
 -12   5   4       12.63        6.47      3.33 o
 -11   5   4       82.75       83.66      5.41 o
 -10   5   4      119.14      113.22      4.92 o
  -9   5   4       36.85       38.08      3.49 o
  -8   5   4        0.30       -1.27      2.82 o
  -7   5   4        6.60        3.19      2.01 o
  -6   5   4      146.49      154.52      3.91 o
  -5   5   4       83.47       78.63      3.47 o
  -4   5   4        2.84        0.82      1.72 o
  -3   5   4      187.84      187.39      5.29 o
  -2   5   4       36.54       37.25      3.22 o
  -1   5   4       72.99       83.37      4.18 o
   0   5   4       77.53       76.17      4.32 o
   1   5   4       54.48       49.99      2.44 o
   2   5   4        0.02        1.35      1.71 o
   3   5   4        0.37        0.47      1.87 o
   4   5   4      107.78      116.33      3.74 o
   5   5   4       22.62       14.01      3.54 o
   6   5   4       38.88       41.81      3.73 o
   7   5   4       30.03       30.57      3.75 o
   8   5   4        2.05       -2.37      2.37 o
   9   5   4        0.11       -0.39      3.20 o
  10   5   4        3.68        5.39      3.29 o
  11   5   4        0.08       -1.16      4.11 o
  12   5   4        3.28        0.00      3.72 o
  13   5   4        3.82        6.77      4.47 o
  14   5   4        2.90        4.97      4.47 o
  15   5   4        5.67        0.49      4.53 o
  16   5   4        0.34       -2.43      4.68 o
 -16   6   4        1.00        3.40      5.81 o
 -15   6   4        1.34       -0.08      3.91 o
 -14   6   4        9.34       10.87      3.98 o
 -13   6   4        1.17        7.53      4.24 o
 -12   6   4        0.08        2.73      3.11 o
 -11   6   4        2.97        5.00      3.11 o
 -10   6   4       43.37       42.25      4.01 o
  -9   6   4        1.43        5.88      2.65 o
  -8   6   4        3.28        4.11      2.40 o
  -7   6   4        6.02        4.03      2.47 o
  -6   6   4        5.08        3.69      2.00 o
  -5   6   4        1.06        2.24      2.35 o
  -4   6   4        6.97        4.55      2.21 o
  -3   6   4       35.67       36.97      3.79 o
  -2   6   4       12.89       18.21      3.21 o
  -1   6   4        5.98        9.65      4.64 o
   0   6   4        1.39       -1.36      4.17 o
   1   6   4       13.83       12.34      2.16 o
   2   6   4      135.98      127.89      5.31 o
   3   6   4       12.06       15.49      3.65 o
   4   6   4        5.33        5.11      2.37 o
   5   6   4        1.47        1.02      2.47 o
   6   6   4        1.27       -1.16      2.62 o
   7   6   4        3.31        2.80      3.50 o
   8   6   4       18.94       13.96      4.27 o
   9   6   4       13.66        8.15      3.53 o
  10   6   4        0.56        0.86      3.49 o
  11   6   4        1.85       -0.10      3.78 o
  12   6   4        1.27        2.29      3.86 o
  13   6   4        1.19        6.30      4.56 o
  14   6   4        1.15        4.19      6.21 o
 -13   7   4        1.65       -1.35      5.91 o
 -12   7   4        4.72        8.37      4.11 o
 -11   7   4        0.03        7.43      3.95 o
 -10   7   4        5.00        8.73      3.44 o
  -9   7   4        0.83        4.45      3.06 o
  -8   7   4        0.30        4.34      3.19 o
  -7   7   4        0.08        1.86      2.94 o
  -6   7   4       22.49       28.14      4.76 o
  -5   7   4       30.54       39.70      4.93 o
  -4   7   4       34.62       29.08      5.62 o
  -3   7   4        0.03       -2.15      4.29 o
  -2   7   4        0.54       -0.17      4.46 o
  -1   7   4        0.87       -1.71      4.44 o
   0   7   4       16.43       17.42      5.74 o
   1   7   4        3.70       -1.91      5.33 o
   2   7   4        3.36        4.32      6.35 o
   3   7   4        0.58       -3.36      6.41 o
   4   7   4        0.72       -0.33      3.67 o
   5   7   4        2.55       -1.86      3.06 o
   6   7   4        0.01        1.97      3.00 o
   7   7   4        8.18       10.51      5.02 o
   8   7   4        0.01        0.30      3.48 o
   9   7   4        1.74       -0.04      4.61 o
  10   7   4        0.00       -0.21      3.82 o
  11   7   4        0.01        3.42      8.34 o
  -8   8   4        0.37       22.73      7.16 o
  -7   8   4        2.63       10.33     15.16 o
  -6   8   4        0.09       12.72      5.70 o
  -5   8   4        0.42        0.81      5.51 o
  -4   8   4        0.50        4.17      5.31 o
  -3   8   4        0.40       -2.41      4.75 o
  -2   8   4        1.22        0.43      5.54 o
  -1   8   4        2.73       -2.00      5.80 o
   0   8   4        0.96       -5.97      5.97 o
   1   8   4        0.18       -4.23      6.49 o
   2   8   4        0.53       -4.90      7.42 o
   3   8   4        0.08       -7.63      7.63 o
   4   8   4        0.00       -0.56      6.19 o
   5   8   4        0.37       -1.72      4.75 o
 -23   0   5        0.60       23.91      8.28 o
 -21   0   5        3.56       11.83      6.42 o
 -19   0   5        8.15       12.56      7.48 o
 -17   0   5       40.58       35.43      6.86 o
 -15   0   5        8.23        8.87      3.15 o
 -13   0   5     1349.63     1381.90     20.39 o
 -11   0   5      436.03      399.01      8.90 o
  -9   0   5      294.16      232.81      6.04 o
  -7   0   5     5552.70     5632.89     55.28 o
  -5   0   5     2182.99     2071.35     18.14 o
  -3   0   5       26.50       12.84      1.18 o
  -1   0   5      369.20      469.12      5.47 o
   1   0   5      279.83      373.91      5.90 o
   3   0   5     1589.95     1562.24     16.41 o
   5   0   5     6411.56     7051.45     68.82 o
   7   0   5      530.73      619.27     11.05 o
   9   0   5       86.13       70.82      4.68 o
  11   0   5      236.97      294.44     10.47 o
  13   0   5       26.54       31.23      4.89 o
  15   0   5      163.75      180.09     28.63 o
  17   0   5        4.11        4.06      5.86 o
  19   0   5        0.57       -3.14      5.80 o
 -22   1   5        2.02        5.57      6.63 o
 -21   1   5        4.52        9.97      6.08 o
 -20   1   5       21.94       22.76      5.00 o
 -19   1   5        1.88        2.65      3.62 o
 -18   1   5      121.69      143.76      8.48 o
 -17   1   5        5.01        3.40      4.05 o
 -16   1   5        1.62        0.94      2.43 o
 -15   1   5        2.78       -0.17      2.23 o
 -14   1   5      358.42      384.30      8.23 o
 -13   1   5       26.40       21.96      2.42 o
 -12   1   5        4.48        1.91      1.69 o
 -11   1   5      249.25      218.03      4.68 o
 -10   1   5       89.94       76.37      3.07 o
  -9   1   5      401.51      361.17      6.30 o
  -8   1   5      116.23      133.87      2.93 o
  -7   1   5     1718.10     1888.10     12.95 o
  -6   1   5      497.71      577.94      5.84 o
  -5   1   5       76.94       95.02      1.96 o
  -4   1   5      281.60      294.04      4.57 o
  -3   1   5     1930.38     1920.84     14.33 o
  -2   1   5     2499.22     2494.09     17.87 o
  -1   1   5    17856.62    19005.00    122.26 o
   0   1   5     2585.29     2383.84     17.31 o
   1   1   5     5086.39     4986.94     32.06 o
   2   1   5      920.22      779.47      6.65 o
   3   1   5     2824.08     2865.27     20.01 o
   4   1   5     1279.27     1342.61     10.51 o
   5   1   5     2059.34     2162.44     16.52 o
   6   1   5     1039.83      979.59     10.02 o
   7   1   5     1308.80     1361.50     13.05 o
   8   1   5       91.76       96.30      3.44 o
   9   1   5       55.61       63.63      3.17 o
  10   1   5       10.48       10.94      2.16 o
  11   1   5       27.69       23.72      2.83 o
  12   1   5        7.09        3.09      2.52 o
  13   1   5       90.15       84.25      5.19 o
  14   1   5      152.71      162.85      6.85 o
  15   1   5        5.15       13.53      3.60 o
  16   1   5       45.91       62.04      6.39 o
  17   1   5        0.00        1.96      4.00 o
  18   1   5       22.65       15.76      4.98 o
  19   1   5        0.91       -0.79      5.05 o
  20   1   5        0.46       -0.95      6.72 o
 -22   2   5        9.96        3.33      6.83 o
 -21   2   5       15.03       13.20      6.81 o
 -20   2   5        2.39        8.91      6.32 o
 -19   2   5       35.73       30.78      6.48 o
 -18   2   5        3.02       -3.40      3.48 o
 -17   2   5       37.32       36.90      4.60 o
 -16   2   5       20.15       17.01      3.14 o
 -15   2   5       25.45       22.73      4.18 o
 -14   2   5       79.32       97.32      4.93 o
 -13   2   5      223.39      212.28      6.22 o
 -12   2   5      444.76      462.91      8.38 o
 -11   2   5      385.51      389.10      7.31 o
 -10   2   5      442.26      433.92      7.61 o
  -9   2   5      170.12      163.69      3.58 o
  -8   2   5      782.21      735.68      8.33 o
  -7   2   5      288.34      321.12      4.58 o
  -6   2   5      665.39      690.32      6.55 o
  -5   2   5       18.70       15.64      1.20 o
  -4   2   5       67.96       39.56      1.59 o
  -3   2   5       57.82       91.09      2.04 o
  -2   2   5     2323.59     2523.15     19.22 o
  -1   2   5       19.63       29.44      1.35 o
   0   2   5      258.02      235.63      3.32 o
   1   2   5     1195.18     1232.84     10.79 o
   2   2   5      704.90      774.88      7.88 o
   3   2   5      254.49      245.96      3.44 o
   4   2   5      382.04      377.57      4.89 o
   5   2   5      537.88      527.32      6.62 o
   6   2   5      412.02      425.98      6.16 o
   7   2   5        0.14       -1.26      1.45 o
   8   2   5        1.52        0.86      1.78 o
   9   2   5       14.27       10.44      2.36 o
  10   2   5      250.09      246.13      6.68 o
  11   2   5       73.32       82.73      4.67 o
  12   2   5      245.55      230.25      9.84 o
  13   2   5        3.53       -0.58      2.61 o
  14   2   5       11.18        7.09      3.07 o
  15   2   5       23.07       29.79      5.02 o
  16   2   5       32.97       34.20      5.87 o
  17   2   5        6.52        6.96      6.41 o
  18   2   5        0.73        1.51      6.45 o
  19   2   5        0.42        0.17      6.62 o
  20   2   5        4.26       10.15     11.51 o
 -21   3   5        0.20       -5.94      5.94 o
 -20   3   5        0.33        5.06      5.62 o
 -19   3   5        2.03        3.05      4.46 o
 -18   3   5        0.17       -0.55      4.78 o
 -17   3   5       11.21        9.36      4.04 o
 -16   3   5        0.11       -1.41      3.91 o
 -15   3   5      137.20      159.18      7.92 o
 -14   3   5       61.19       70.54      5.48 o
 -13   3   5      277.58      301.99      8.89 o
 -12   3   5        1.16        1.40      2.45 o
 -11   3   5      281.73      272.31      6.82 o
 -10   3   5      126.07      126.27      4.76 o
  -9   3   5     1406.61     1422.60     15.25 o
  -8   3   5      532.14      505.41      6.86 o
  -7   3   5      389.58      370.86      5.80 o
  -6   3   5      410.00      368.11      5.30 o
  -5   3   5       25.91       17.07      1.68 o
  -4   3   5      471.21      447.52      5.93 o
  -3   3   5      598.15      696.83      7.97 o
  -2   3   5      593.63      483.51      7.15 o
  -1   3   5     1253.12     1294.76     14.74 o
   0   3   5     2119.77     2244.44     23.53 o
   1   3   5       58.44       46.62      2.44 o
   2   3   5       89.69       90.48      2.76 o
   3   3   5       64.74       55.55      2.39 o
   4   3   5       16.35       26.02      2.03 o
   5   3   5       47.78       60.62      2.76 o
   6   3   5      109.66       96.49      3.83 o
   7   3   5      137.02      127.87      4.99 o
   8   3   5      183.29      194.91      7.12 o
   9   3   5       45.17       54.05      5.33 o
  10   3   5      119.49      147.47     13.19 o
  11   3   5      108.43       85.54     10.97 o
  12   3   5        9.51        4.63      3.42 o
  13   3   5       19.57       30.70      8.04 o
  14   3   5       10.70        9.23      4.18 o
  15   3   5        0.89        0.60      3.81 o
  16   3   5        3.08        3.62      4.19 o
  17   3   5        0.36        0.91      6.65 o
  18   3   5        5.70        0.70      6.03 o
  19   3   5        4.49       15.24      8.16 o
 -20   4   5        0.50        3.72      6.82 o
 -19   4   5        0.57        3.04      4.45 o
 -18   4   5        1.49        6.23      4.32 o
 -17   4   5        5.27        3.37      3.87 o
 -16   4   5        3.24       -1.29      3.34 o
 -15   4   5        3.57        4.35      5.65 o
 -14   4   5        6.64        6.82      3.35 o
 -13   4   5       52.85       58.64      9.13 o
 -12   4   5      133.64      118.24      6.25 o
 -11   4   5      116.41      123.35      5.93 o
 -10   4   5        2.39        1.11      2.31 o
  -9   4   5       58.55       64.24      4.02 o
  -8   4   5       23.02       26.93      2.52 o
  -7   4   5        0.26        1.13      1.39 o
  -6   4   5      120.47      126.87      3.27 o
  -5   4   5       12.56        7.12      1.67 o
  -4   4   5      581.77      600.63      9.16 o
  -3   4   5       58.45       60.83      3.30 o
  -2   4   5      270.99      277.51      5.26 o
  -1   4   5      112.70      120.27      3.59 o
   0   4   5      876.92      876.34     11.28 o
   1   4   5       93.08      100.81      3.69 o
   2   4   5      242.31      225.77      7.12 o
   3   4   5       71.68       78.71      2.79 o
   4   4   5      113.78       96.92      3.75 o
   5   4   5       49.58       48.87      3.22 o
   6   4   5      259.04      233.79      6.88 o
   7   4   5      138.04      132.75      5.89 o
   8   4   5        8.71        8.44      3.14 o
   9   4   5       27.71       18.14      3.68 o
  10   4   5        7.42        6.28      7.22 o
  11   4   5        5.04        5.48      3.29 o
  12   4   5        2.25        2.35      3.43 o
  13   4   5        0.14       -1.28      4.23 o
  14   4   5        7.25        2.23      4.06 o
  15   4   5        0.25        0.78      4.07 o
  16   4   5        1.53       -2.25      6.23 o
  17   4   5        9.45       13.59      6.75 o
  18   4   5        0.76        9.26      6.58 o
 -18   5   5        1.49       -2.52      4.07 o
 -17   5   5        1.32        1.54      4.07 o
 -16   5   5        4.63        3.89      4.24 o
 -15   5   5        0.23        0.43      3.58 o
 -14   5   5        4.95        4.21      3.49 o
 -13   5   5        1.76        1.54      2.98 o
 -12   5   5       70.48       76.17      5.53 o
 -11   5   5       52.81       63.04      5.93 o
 -10   5   5       45.22       55.94      4.43 o
  -9   5   5        2.09        4.29      2.38 o
  -8   5   5        1.12        0.02      2.36 o
  -7   5   5        0.43        3.22      1.98 o
  -6   5   5       72.57       73.23      3.01 o
  -5   5   5       26.02       26.75      2.08 o
  -4   5   5       31.16       36.05      4.31 o
  -3   5   5        2.24        2.16      1.68 o
  -2   5   5       74.65       73.92      3.03 o
  -1   5   5       21.52       21.63      2.98 o
   0   5   5       67.47       85.34      3.29 o
   1   5   5        3.67        7.38      1.98 o
   2   5   5       43.22       43.44      3.06 o
   3   5   5        4.28        1.37      1.56 o
   4   5   5       78.99       85.39      4.91 o
   5   5   5        0.93        3.67      2.41 o
   6   5   5       17.31       16.56      3.11 o
   7   5   5       46.45       53.83      4.69 o
   8   5   5        4.79        3.35      3.87 o
   9   5   5       14.17       24.45      5.38 o
  10   5   5        2.54        1.30      3.22 o
  11   5   5        0.01        0.26      3.46 o
  12   5   5        0.47        1.24      3.69 o
  13   5   5        0.23       -2.88      3.88 o
  14   5   5        0.09       -1.72      4.86 o
  15   5   5        0.63       -0.79      4.51 o
  16   5   5        0.22       -4.22      7.38 o
 -16   6   5        3.02        1.74      5.99 o
 -15   6   5        1.06        8.76      4.19 o
 -14   6   5        4.70        7.83      4.05 o
 -13   6   5        7.79        7.95      3.65 o
 -12   6   5        6.89        5.42      3.39 o
 -11   6   5        8.39       13.07      4.68 o
 -10   6   5        6.26        4.83      3.24 o
  -9   6   5        9.20       12.94      4.08 o
  -8   6   5        1.02       -0.52      2.24 o
  -7   6   5       49.52       53.19      3.65 o
  -6   6   5        6.91        7.93      2.22 o
  -5   6   5        4.12        1.90      2.41 o
  -4   6   5        3.81        2.63      2.47 o
  -3   6   5        0.21       -1.00      2.38 o
  -2   6   5        8.41        8.92      3.68 o
  -1   6   5       42.72       47.41      3.57 o
   0   6   5      120.88      126.34      7.78 o
   1   6   5       28.78       26.71      3.64 o
   2   6   5        0.06       -1.51      3.25 o
   3   6   5        0.08       -2.21      2.21 o
   4   6   5       10.13       14.91      2.96 o
   5   6   5        0.54       -1.23      2.92 o
   6   6   5       30.90       38.31      4.09 o
   7   6   5        6.88       12.96      3.53 o
   8   6   5        9.56       11.58      5.16 o
   9   6   5        6.52        3.29      3.64 o
  10   6   5        0.05        3.89      3.68 o
  11   6   5        2.72        6.51      4.14 o
  12   6   5        1.26        0.52      4.12 o
  13   6   5        2.09        1.92      4.46 o
  14   6   5        2.30        9.86      9.02 o
 -13   7   5        0.48       -0.81      5.76 o
 -12   7   5        0.06        4.11      3.71 o
 -11   7   5        2.69        6.58      3.61 o
 -10   7   5        0.78        2.96      3.28 o
  -9   7   5       10.48        8.71      3.26 o
  -8   7   5        0.14        1.23      3.63 o
  -7   7   5        0.65        2.58      2.92 o
  -6   7   5        2.92       -0.53      2.57 o
  -5   7   5        2.72        4.74      3.87 o
  -4   7   5        4.92        3.77      3.78 o
  -3   7   5       22.51       19.43      5.97 o
  -2   7   5        0.00       -4.73      4.73 o
  -1   7   5        0.02        2.90      5.25 o
   0   7   5        0.00       -0.49      5.62 o
   1   7   5        1.88        1.80      4.03 o
   2   7   5        2.50       -1.25      7.02 o
   3   7   5        6.26        6.49      3.06 o
   4   7   5        0.56        2.79      3.27 o
   5   7   5        0.30       -2.72      3.44 o
   6   7   5        1.89        2.11      4.37 o
   7   7   5        1.72        3.72      3.56 o
   8   7   5       12.83       12.86      6.25 o
   9   7   5        0.06        3.69      4.00 o
  10   7   5        0.02       -3.75      5.53 o
  -7   8   5        1.88       10.93      5.60 o
  -6   8   5        0.09        3.20      6.62 o
  -5   8   5        2.50        2.00      5.65 o
  -4   8   5        3.42        4.93      5.86 o
  -3   8   5        1.58       -1.39      5.33 o
  -2   8   5        2.94        3.65      6.32 o
  -1   8   5        0.63        2.03      6.38 o
   0   8   5        1.70       -1.19      6.67 o
   1   8   5        0.04       -6.70      6.70 o
   2   8   5        0.01       -2.75      7.63 o
   3   8   5        0.07       -6.83      6.83 o
   4   8   5        0.26       -4.52      4.90 o
   5   8   5        0.00       -1.07      5.74 o
 -22   0   6        1.33       -4.20      6.16 o
 -20   0   6       14.30       23.18      7.18 o
 -18   0   6        6.12        6.71      5.17 o
 -16   0   6        0.47       -3.29      3.29 o
 -14   0   6      414.42      464.97     10.99 o
 -12   0   6      787.36      851.93     14.44 o
 -10   0   6     1777.66     1930.59     23.83 o
  -8   0   6      762.78      895.07     12.89 o
  -6   0   6      134.56      117.83      4.88 o
  -4   0   6        2.97        0.84      0.88 o
  -2   0   6     4515.01     4767.43     41.39 o
   0   0   6     1312.01     1642.85     16.46 o
   2   0   6      292.94      305.81      6.03 o
   4   0   6      988.95      860.82     12.58 o
   6   0   6      142.52      111.93      4.81 o
   8   0   6       66.49       49.19      4.18 o
  10   0   6     1332.32     1325.39     46.29 o
  12   0   6      104.20       76.25      5.82 o
  14   0   6        0.88        3.66      4.93 o
  16   0   6        6.89        8.92      5.94 o
  18   0   6        1.21        6.00      6.80 o
  20   0   6       14.41       16.60      7.82 o
 -23   1   6        7.37       24.56     15.35 o
 -22   1   6        6.22       13.98      6.17 o
 -21   1   6        1.88        0.71      6.75 o
 -20   1   6        1.69        1.67      3.91 o
 -19   1   6       10.95       10.59      4.09 o
 -18   1   6       98.58       98.83      7.30 o
 -17   1   6       15.77       14.13      3.48 o
 -16   1   6       34.35       41.97      3.98 o
 -15   1   6      309.49      280.51      7.49 o
 -14   1   6      199.69      184.87      6.15 o
 -13   1   6      121.58      128.43      4.75 o
 -12   1   6      118.38      120.60      5.58 o
 -11   1   6      136.79      127.55      3.85 o
 -10   1   6      106.57       82.75      3.02 o
  -9   1   6      212.09      219.10      4.17 o
  -8   1   6     2184.78     2115.45     16.21 o
  -7   1   6        9.10       18.34      1.37 o
  -6   1   6      657.95      568.25      5.93 o
  -5   1   6     1354.80     1285.12     10.28 o
  -4   1   6      444.08      394.41      4.39 o
  -3   1   6     3080.18     3123.13     21.05 o
  -2   1   6     9634.93    10292.22     63.71 o
  -1   1   6     2612.95     2511.92     17.35 o
   0   1   6      308.78      254.15      3.41 o
   1   1   6     2851.93     2859.74     19.77 o
   2   1   6       29.42       35.66      2.36 o
   3   1   6      877.22      960.60     11.48 o
   4   1   6      223.79      217.52      4.22 o
   5   1   6      184.99      201.26      5.07 o
   6   1   6        1.08        0.32      1.24 o
   7   1   6        0.93       -0.48      1.89 o
   8   1   6       22.41       19.68      2.14 o
   9   1   6      342.72      337.27      6.67 o
  10   1   6       59.83       72.30      3.70 o
  11   1   6       29.07       32.83      3.57 o
  12   1   6       28.82       24.41      3.44 o
  13   1   6       26.35       36.90      4.85 o
  14   1   6       14.67       15.35      3.32 o
  15   1   6       12.68       10.79      5.39 o
  16   1   6       27.36       30.13      5.20 o
  17   1   6        0.36        3.96      4.31 o
  18   1   6        1.09       -2.44      4.18 o
  19   1   6        6.58        9.52      7.43 o
  20   1   6        0.39       15.65      8.28 o
 -22   2   6        3.83       15.61      8.67 o
 -21   2   6        2.70        5.44      6.44 o
 -20   2   6        0.47       -3.05      5.25 o
 -19   2   6        9.87        4.83      4.95 o
 -18   2   6        0.10       -2.13      4.97 o
 -17   2   6        7.65        6.76      3.24 o
 -16   2   6        1.63        5.98      2.66 o
 -15   2   6      116.94      105.55      5.31 o
 -14   2   6       45.00       35.52      3.53 o
 -13   2   6       29.95       24.95      3.51 o
 -12   2   6        9.98        5.57      2.21 o
 -11   2   6        4.34        3.84      1.86 o
 -10   2   6      118.89      119.48      4.96 o
  -9   2   6       24.74       18.64      1.92 o
  -8   2   6      242.60      263.06      4.43 o
  -7   2   6       92.20       95.45      2.66 o
  -6   2   6        4.72        5.84      1.10 o
  -5   2   6        7.14        1.19      0.84 o
  -4   2   6     3735.37     4170.45     27.39 o
  -3   2   6        6.97        7.50      1.06 o
  -2   2   6      427.08      361.77      4.41 o
  -1   2   6       38.85       56.54      1.67 o
   0   2   6        0.38       -0.14      1.26 o
   1   2   6      191.94      191.58      2.94 o
   2   2   6        1.20       -0.52      0.79 o
   3   2   6      989.97     1051.98      9.98 o
   4   2   6      179.24      165.65      5.55 o
   5   2   6        8.59       11.68      1.65 o
   6   2   6       27.92       35.78      2.58 o
   7   2   6      646.51      622.64      8.98 o
   8   2   6        0.11       -1.71      1.71 o
   9   2   6      116.55      112.23      5.06 o
  10   2   6        5.68        5.88      2.51 o
  11   2   6      137.43      134.78      5.84 o
  12   2   6        6.50        2.68      2.77 o
  13   2   6        7.90        6.36      3.00 o
  14   2   6        0.93        3.51      3.17 o
  15   2   6       90.12       77.69      7.11 o
  16   2   6        2.27        0.31      4.65 o
  17   2   6        0.22        2.38     11.70 o
  18   2   6        7.26        6.00      6.64 o
  19   2   6        1.34        3.85      9.68 o
 -21   3   6        0.09       -1.25      6.09 o
 -20   3   6        0.74        1.40      5.60 o
 -19   3   6        5.80        4.57      4.24 o
 -18   3   6       10.37        7.68      7.36 o
 -17   3   6        4.49        4.81      3.83 o
 -16   3   6        2.62       -1.24      2.97 o
 -15   3   6        1.23        6.17      3.23 o
 -14   3   6        5.13        4.12      2.89 o
 -13   3   6       60.99       57.75      4.89 o
 -12   3   6       40.03       43.30      4.11 o
 -11   3   6       26.01       24.91      3.46 o
 -10   3   6      192.57      206.65      5.76 o
  -9   3   6        5.75        3.39      1.84 o
  -8   3   6        0.23       -1.36      1.36 o
  -7   3   6      239.05      236.66      4.78 o
  -6   3   6        8.11        5.58      1.26 o
  -5   3   6       25.70       19.65      1.76 o
  -4   3   6        3.85        4.27      1.06 o
  -3   3   6      792.25      791.04      9.56 o
  -2   3   6      245.49      282.71      4.14 o
  -1   3   6      349.77      334.48      4.65 o
   0   3   6       10.65       16.73      2.01 o
   1   3   6      799.84      708.12      8.95 o
   2   3   6        3.58        3.36      1.37 o
   3   3   6      793.21      817.05      9.72 o
   4   3   6       60.41       60.06      2.65 o
   5   3   6      351.39      344.20      6.51 o
   6   3   6        1.62       -1.82      1.82 o
   7   3   6      266.99      304.94     10.34 o
   8   3   6       54.40       54.14      4.80 o
   9   3   6      240.01      215.52      9.08 o
  10   3   6        6.83        3.74      3.14 o
  11   3   6        4.20        1.25      3.17 o
  12   3   6       27.70       29.39      5.75 o
  13   3   6        7.44        7.20      3.79 o
  14   3   6       18.29       19.45      4.90 o
  15   3   6        8.75       16.42      4.89 o
  16   3   6       10.67        9.10      4.74 o
  17   3   6        4.08        3.58      5.53 o
  18   3   6       18.48       24.68     10.71 o
 -20   4   6        1.03        2.12      6.54 o
 -19   4   6        2.42        4.17      4.52 o
 -18   4   6        0.58       -2.72      4.10 o
 -17   4   6       21.40       18.55      4.68 o
 -16   4   6        0.37        4.12      3.54 o
 -15   4   6       55.96       54.34      5.49 o
 -14   4   6        5.42        6.41      3.50 o
 -13   4   6        1.11        0.25      2.72 o
 -12   4   6       77.72       89.31      5.60 o
 -11   4   6       50.21       42.10      3.60 o
 -10   4   6       85.60       94.88      5.00 o
  -9   4   6       62.90       60.33      4.08 o
  -8   4   6       83.02       96.34      7.85 o
  -7   4   6       28.69       31.12      2.65 o
  -6   4   6        1.21        1.70      1.33 o
  -5   4   6       77.70       81.59      2.64 o
  -4   4   6        0.82        0.41      1.13 o
  -3   4   6       30.13       24.53      1.80 o
  -2   4   6       75.82       79.66      3.31 o
  -1   4   6       97.53      114.22      3.89 o
   0   4   6      268.95      263.56      7.65 o
   1   4   6       43.12       52.80      3.20 o
   2   4   6      420.87      425.64      6.18 o
   3   4   6        1.71       -1.75      1.75 o
   4   4   6        0.01        2.00      2.33 o
   5   4   6       94.67       92.91      4.75 o
   6   4   6        3.17        2.88      2.30 o
   7   4   6        8.95        6.71      3.01 o
   8   4   6       10.83       10.16      3.12 o
   9   4   6       31.42       42.47      4.67 o
  10   4   6       28.25       10.01      3.81 o
  11   4   6       25.52       35.72      4.95 o
  12   4   6       20.89       13.94      4.20 o
  13   4   6        7.00       -1.03      4.48 o
  14   4   6        3.64        5.37      4.36 o
  15   4   6       15.48       18.91      5.58 o
  16   4   6        0.36        0.53      4.76 o
  17   4   6        4.01        7.93      5.29 o
 -18   5   6        1.72        8.14      6.88 o
 -17   5   6       10.53       10.71      5.35 o
 -16   5   6        0.13        1.77      3.65 o
 -15   5   6       12.89       18.15      4.63 o
 -14   5   6        2.86        1.09      3.41 o
 -13   5   6        0.46       -2.86      2.86 o
 -12   5   6        1.81        1.13      3.02 o
 -11   5   6      119.46      130.19      6.40 o
 -10   5   6        6.65        8.45      2.94 o
  -9   5   6       12.91       12.91      2.90 o
  -8   5   6       70.42       81.95      4.37 o
  -7   5   6        1.38       -0.17      1.88 o
  -6   5   6       35.49       45.72      2.64 o
  -5   5   6        2.16       -1.50      1.50 o
  -4   5   6       19.40       22.38      3.16 o
  -3   5   6        7.32        7.26      1.99 o
  -2   5   6       11.91        7.99      2.71 o
  -1   5   6       27.59       26.01      3.45 o
   0   5   6       39.14       47.21      3.92 o
   1   5   6      279.47      280.13      5.94 o
   2   5   6       54.92       57.26      2.81 o
   3   5   6       44.72       42.12      3.37 o
   4   5   6       24.90       32.57      3.37 o
   5   5   6       11.45        8.70      3.12 o
   6   5   6       24.20       29.98      3.86 o
   7   5   6        4.27        5.94      2.96 o
   8   5   6        0.39       -0.45      3.11 o
   9   5   6        8.38        1.80      3.24 o
  10   5   6       15.10       14.07      4.20 o
  11   5   6       18.82       13.71      4.77 o
  12   5   6        1.08       -0.07      3.98 o
  13   5   6       14.38       18.55      5.08 o
  14   5   6        0.25       -0.16      4.29 o
  15   5   6        0.06       -0.39      4.87 o
 -16   6   6        0.39        8.16      7.60 o
 -15   6   6        2.72        6.77      4.27 o
 -14   6   6        0.19        4.65      3.70 o
 -13   6   6        1.48        2.20      3.46 o
 -12   6   6        8.15       11.98      3.58 o
 -11   6   6        3.96       11.11      3.89 o
 -10   6   6        4.85        5.41      2.84 o
  -9   6   6        2.18       -0.19      2.48 o
  -8   6   6        6.79        8.37      2.67 o
  -7   6   6        4.45        4.47      2.40 o
  -6   6   6       28.11       32.75      3.46 o
  -5   6   6        9.52        8.17      3.02 o
  -4   6   6       81.01       85.18      4.75 o
  -3   6   6        7.71        3.46      2.75 o
  -2   6   6       23.03       20.68      3.30 o
  -1   6   6        2.12        3.40      2.82 o
   0   6   6       10.97       11.13      3.35 o
   1   6   6        1.38        0.80      3.12 o
   2   6   6       91.84       81.15      4.10 o
   3   6   6        4.75        2.64      2.57 o
   4   6   6        1.01        3.65      2.70 o
   5   6   6        1.65       -0.76      2.67 o
   6   6   6        0.71        0.79      2.88 o
   7   6   6        6.17        1.00      3.26 o
   8   6   6       19.43       22.88      4.39 o
   9   6   6        3.55        5.18      3.65 o
  10   6   6        0.18       -0.36      4.00 o
  11   6   6        0.12       -3.83      3.83 o
  12   6   6        0.40        3.81      4.57 o
  13   6   6        6.57       13.14      7.34 o
 -13   7   6        0.57        1.05      5.86 o
 -12   7   6        0.69        3.83      4.36 o
 -11   7   6        1.43        2.68      3.52 o
 -10   7   6        3.21        6.64      3.90 o
  -9   7   6        0.07        3.42      3.18 o
  -8   7   6        0.04       -1.34      3.52 o
  -7   7   6        0.03       -1.52      2.76 o
  -6   7   6        1.93        0.78      2.79 o
  -5   7   6        0.47        0.90      2.61 o
  -4   7   6        4.10        5.89      5.09 o
  -3   7   6        0.47       -0.49      3.66 o
  -2   7   6        0.12       -2.47      3.68 o
  -1   7   6        0.04       -0.73      3.86 o
   0   7   6        0.35       -3.86      3.86 o
   1   7   6        9.89        3.82      4.39 o
   2   7   6        0.09        0.48      2.74 o
   3   7   6        0.90        3.53      3.22 o
   4   7   6        0.98        2.81      3.38 o
   5   7   6        0.64        2.09      3.65 o
   6   7   6        2.29        0.46      3.42 o
   7   7   6        6.44        0.80      3.85 o
   8   7   6        1.55        1.51      3.94 o
   9   7   6        0.21       -4.16      4.23 o
  10   7   6        0.67       -0.33      6.02 o
  -7   8   6        0.34        4.75      5.65 o
  -6   8   6        0.70        2.37      3.80 o
  -5   8   6        3.16        6.42      3.77 o
  -4   8   6        5.59       10.21      6.67 o
  -3   8   6        1.32        1.62      5.57 o
  -2   8   6        0.85        4.03      6.64 o
  -1   8   6        0.13       -6.03      6.03 o
   0   8   6        1.73        4.64      7.25 o
   1   8   6        0.84       -6.87      6.87 o
   2   8   6        3.66       -0.47      5.02 o
   3   8   6        2.81        5.39      6.26 o
   4   8   6        0.55        0.49      6.32 o
 -23   0   7        0.00        7.47      7.02 o
 -21   0   7       50.81       52.37      9.05 o
 -19   0   7        5.10        9.63      5.47 o
 -17   0   7      166.92      164.45     26.53 o
 -15   0   7      106.79      105.10      7.69 o
 -13   0   7       43.20       30.53      3.82 o
 -11   0   7       53.83       85.67      4.76 o
  -9   0   7      208.74      234.26      6.21 o
  -7   0   7      242.56      216.99      5.44 o
  -5   0   7     1057.43     1188.37     14.89 o
  -3   0   7      868.53     1028.98     13.08 o
  -1   0   7     1392.02     1223.46     14.88 o
   1   0   7      121.31      111.96      3.76 o
   3   0   7     1162.15     1184.03     15.63 o
   5   0   7      509.86      487.23      9.41 o
   7   0   7     1011.43     1064.15     21.45 o
   9   0   7        9.56        6.86      2.95 o
  11   0   7        1.17        6.14      4.20 o
  13   0   7        5.34        7.74     11.19 o
  15   0   7       23.26       22.95      7.12 o
  17   0   7       18.68       19.83      7.98 o
  19   0   7        2.48        5.54      7.18 o
 -23   1   7        0.14       -2.71      6.86 o
 -22   1   7        2.03        3.02      5.47 o
 -21   1   7        0.70        1.48      5.09 o
 -20   1   7       22.72       24.99      5.22 o
 -19   1   7        3.60        2.51      3.61 o
 -18   1   7       35.67       42.57      5.51 o
 -17   1   7       50.66       33.21      5.34 o
 -16   1   7       88.44       95.85      5.34 o
 -15   1   7       23.83       20.31      3.11 o
 -14   1   7       99.92       97.68      4.89 o
 -13   1   7      125.30      125.26      5.11 o
 -12   1   7      167.71      177.59      4.61 o
 -11   1   7      223.08      211.88      4.67 o
 -10   1   7       18.75       25.71      2.04 o
  -9   1   7       61.85       56.47      2.53 o
  -8   1   7      315.45      327.34      5.01 o
  -7   1   7      397.66      281.82      4.22 o
  -6   1   7     1016.21     1057.63      9.25 o
  -5   1   7     3153.93     3117.35     22.97 o
  -4   1   7       94.70      130.53      3.19 o
  -3   1   7      113.00       57.59      1.81 o
  -2   1   7     1129.01     1314.48     10.42 o
  -1   1   7     4144.17     4006.61     26.72 o
   0   1   7        0.74        0.77      1.07 o
   1   1   7     1699.56     1592.75     12.49 o
   2   1   7      271.70      304.32      4.23 o
   3   1   7      435.40      402.18      4.93 o
   4   1   7     1449.03     1642.64     14.40 o
   5   1   7       33.30       33.95      3.29 o
   6   1   7      201.96      210.80      4.52 o
   7   1   7       56.03       66.21      3.13 o
   8   1   7       11.88        8.51      2.14 o
   9   1   7      147.74      144.14      4.59 o
  10   1   7       35.10       32.67      3.49 o
  11   1   7      388.40      420.94      9.22 o
  12   1   7      124.01      142.19      6.29 o
  13   1   7       51.16       61.15      4.85 o
  14   1   7       15.94       13.02      3.64 o
  15   1   7        1.30        1.69      4.02 o
  16   1   7       31.46       32.33      5.69 o
  17   1   7        2.32        0.27      7.21 o
  18   1   7       10.31       20.60      6.48 o
  19   1   7        0.04        1.94      7.11 o
 -22   2   7        6.72       12.69      7.70 o
 -21   2   7       10.52       10.79      6.77 o
 -20   2   7        5.74       -0.64      5.47 o
 -19   2   7       19.67       24.20      6.01 o
 -18   2   7       26.61       26.05      4.46 o
 -17   2   7       19.72       17.83      3.80 o
 -16   2   7       47.18       66.59      5.20 o
 -15   2   7        3.17        1.74      2.36 o
 -14   2   7      230.46      242.92      6.89 o
 -13   2   7       27.43       22.98      2.93 o
 -12   2   7      611.23      657.81     10.35 o
 -11   2   7       22.52       24.33      2.54 o
 -10   2   7      633.26      644.51      8.16 o
  -9   2   7      474.45      478.82      7.05 o
  -8   2   7      353.93      360.14      5.75 o
  -7   2   7      609.00      582.95      6.44 o
  -6   2   7       10.16        7.61      1.33 o
  -5   2   7      294.19      296.31      4.27 o
  -4   2   7      397.40      400.14      4.61 o
  -3   2   7      213.65      255.56      3.50 o
  -2   2   7     4120.22     4406.57     28.96 o
  -1   2   7     1970.71     2170.02     15.60 o
   0   2   7       94.92      102.01      3.16 o
   1   2   7        0.78        0.09      0.81 o
   2   2   7       11.15       17.03      1.51 o
   3   2   7      240.93      270.62      4.53 o
   4   2   7       78.92       66.00      2.69 o
   5   2   7       49.21       44.21      2.40 o
   6   2   7       40.21       33.43      3.22 o
   7   2   7       34.65       39.50      3.27 o
   8   2   7      231.30      202.59      6.13 o
   9   2   7       26.22       34.49      3.53 o
  10   2   7       13.41       12.36      2.73 o
  11   2   7       19.07       19.48      3.28 o
  12   2   7       62.46       55.44      4.60 o
  13   2   7      100.06      109.78      7.42 o
  14   2   7       10.57        8.08      3.63 o
  15   2   7       38.65       44.72     10.75 o
  16   2   7        0.01       -5.17      5.17 o
  17   2   7        0.44       -4.16      8.00 o
  18   2   7        3.70        4.20      6.59 o
  19   2   7        0.57       -1.42      6.98 o
 -21   3   7        0.81        9.26      6.47 o
 -20   3   7        6.01        3.99      6.17 o
 -19   3   7       21.69       19.53      6.17 o
 -18   3   7        4.52       18.46      4.55 o
 -17   3   7       33.10       36.61      5.08 o
 -16   3   7       12.17       16.36      4.00 o
 -15   3   7        0.59        6.59      3.15 o
 -14   3   7        4.98        1.34      2.72 o
 -13   3   7      254.70      256.39      8.60 o
 -12   3   7       58.08       56.94      4.68 o
 -11   3   7        3.33       -0.89      1.90 o
 -10   3   7      652.98      598.28     10.16 o
  -9   3   7       12.67       15.09      2.34 o
  -8   3   7      166.45      153.96      4.27 o
  -7   3   7      115.62      129.61      3.47 o
  -6   3   7       57.19       55.75      2.53 o
  -5   3   7      344.30      333.00      5.32 o
  -4   3   7       45.12       43.97      2.34 o
  -3   3   7      229.25      217.69      3.83 o
  -2   3   7        3.45        6.56      1.27 o
  -1   3   7     1919.25     1931.57     16.26 o
   0   3   7     1275.68     1381.42     14.24 o
   1   3   7      226.92      218.30      4.52 o
   2   3   7      883.68      919.26     10.71 o
   3   3   7      353.43      341.74      5.83 o
   4   3   7       21.83       30.57      2.65 o
   5   3   7       44.30       48.28      3.26 o
   6   3   7      189.69      206.63      6.59 o
   7   3   7      169.49      155.49      6.96 o
   8   3   7       26.76       31.02      3.98 o
   9   3   7       29.77       34.08      5.69 o
  10   3   7        0.49       -0.38      2.94 o
  11   3   7      196.35      208.28     16.89 o
  12   3   7       23.95       21.45      4.51 o
  13   3   7        0.30       -3.39      3.39 o
  14   3   7        2.01       -3.13      3.81 o
  15   3   7        6.10        6.98      4.62 o
  16   3   7        1.19       -3.42      4.30 o
  17   3   7        7.28        8.25      5.78 o
  18   3   7        0.00       -0.85      6.96 o
 -20   4   7        0.03       -1.94      4.80 o
 -19   4   7        7.74        8.15      4.75 o
 -18   4   7        5.33        6.33      4.35 o
 -17   4   7        9.01       11.40      4.47 o
 -16   4   7        0.92        2.65      3.38 o
 -15   4   7        3.95       -0.19      3.82 o
 -14   4   7        6.94       10.05      3.45 o
 -13   4   7      119.83      117.22      7.74 o
 -12   4   7       73.15       63.59      5.01 o
 -11   4   7       96.62       93.57      8.77 o
 -10   4   7       20.57       18.15      2.99 o
  -9   4   7        0.17       -0.61      2.07 o
  -8   4   7      282.78      296.59      7.33 o
  -7   4   7       62.06       62.51      3.21 o
  -6   4   7       70.71       77.17      2.94 o
  -5   4   7        0.02        1.08      1.37 o
  -4   4   7      653.04      664.15      8.09 o
  -3   4   7        0.14       -1.00      1.32 o
  -2   4   7      357.49      364.85      5.38 o
  -1   4   7        6.56       -0.25      1.30 o
   0   4   7       29.26       26.65      2.50 o
   1   4   7       55.18       49.51      2.48 o
   2   4   7      402.02      398.44      6.45 o
   3   4   7      130.17      134.67      6.13 o
   4   4   7       16.59       22.89      4.65 o
   5   4   7       24.40       21.51      3.13 o
   6   4   7       54.82       61.31      8.49 o
   7   4   7        7.12        9.55      3.01 o
   8   4   7        4.68        0.03      2.81 o
   9   4   7        3.38        2.71      3.24 o
  10   4   7       19.10       20.14      4.42 o
  11   4   7        2.74        3.85      3.72 o
  12   4   7       21.78       15.71      5.93 o
  13   4   7        8.77        8.46      5.61 o
  14   4   7        2.77        4.74      5.11 o
  15   4   7        1.05        0.83      5.17 o
  16   4   7        0.10       -2.76      7.38 o
  17   4   7        1.27        7.32      5.38 o
 -18   5   7        0.29       -4.12      4.12 o
 -17   5   7        1.81        6.01      4.43 o
 -16   5   7        0.09        7.31      3.92 o
 -15   5   7       11.73       13.68      4.95 o
 -14   5   7       18.33       24.62      4.75 o
 -13   5   7       12.06       21.69      3.97 o
 -12   5   7        0.00        3.69      3.01 o
 -11   5   7        0.46       -2.19      2.74 o
 -10   5   7       28.43       16.96      3.24 o
  -9   5   7       51.88       46.66      4.07 o
  -8   5   7       44.21       31.42      3.32 o
  -7   5   7        7.98        5.05      2.19 o
  -6   5   7        0.19       -0.20      1.74 o
  -5   5   7       12.19       13.81      1.93 o
  -4   5   7        5.55        2.61      1.43 o
  -3   5   7       53.00       59.82      2.55 o
  -2   5   7        5.68        7.40      1.53 o
  -1   5   7       47.00       57.28      3.87 o
   0   5   7       37.11       47.12      2.53 o
   1   5   7       23.98       31.95      2.49 o
   2   5   7       17.33       13.80      2.68 o
   3   5   7        9.88       18.09      2.86 o
   4   5   7        0.12        0.70      2.39 o
   5   5   7        8.65        5.33      2.89 o
   6   5   7       42.79       32.32      4.17 o
   7   5   7       10.21       13.39      3.64 o
   8   5   7        1.06       -0.09      3.14 o
   9   5   7        2.59        2.60      3.68 o
  10   5   7        0.54        1.21      3.40 o
  11   5   7        1.37        6.01      4.21 o
  12   5   7        1.98       11.06      4.67 o
  13   5   7        0.09        9.59      4.69 o
  14   5   7        7.98        4.84      4.89 o
  15   5   7        0.60        2.45      6.16 o
 -16   6   7        0.25       -5.71      6.76 o
 -15   6   7        7.67       17.57      4.74 o
 -14   6   7        0.12        5.85      3.57 o
 -13   6   7        1.30        4.78      3.49 o
 -12   6   7       11.25        7.83      3.31 o
 -11   6   7       12.51       14.64      3.48 o
 -10   6   7        0.53        3.73      2.83 o
  -9   6   7        9.12        7.58      2.91 o
  -8   6   7       17.72       18.22      3.07 o
  -7   6   7        0.01        1.13      2.37 o
  -6   6   7       33.23       36.17      3.73 o
  -5   6   7        0.81        2.56      2.13 o
  -4   6   7        2.25       -0.63      2.05 o
  -3   6   7        0.53        2.38      2.92 o
  -2   6   7        5.66        7.97      3.13 o
  -1   6   7       22.07       14.96      2.46 o
   0   6   7        0.18        3.81      2.27 o
   1   6   7        0.01       -0.52      2.33 o
   2   6   7        0.37       -0.60      2.49 o
   3   6   7        2.16       -3.54      3.74 o
   4   6   7        0.87       -1.28      2.86 o
   5   6   7        6.42        5.77      3.08 o
   6   6   7        3.38        1.41      3.01 o
   7   6   7       18.11       12.50      5.19 o
   8   6   7        2.53       -1.50      3.42 o
   9   6   7        6.28       11.90      4.35 o
  10   6   7        0.32       -3.67      3.67 o
  11   6   7        3.94        3.78      4.12 o
  12   6   7        3.67        5.32      4.76 o
  13   6   7        0.10        3.45     10.38 o
 -13   7   7        1.90        3.23      6.31 o
 -12   7   7        3.74        2.28      5.72 o
 -11   7   7        2.69        7.04      3.65 o
 -10   7   7        2.60        4.49      5.52 o
  -9   7   7        0.68        2.11      3.09 o
  -8   7   7        7.76        8.42      3.49 o
  -7   7   7        4.29        2.57      3.25 o
  -6   7   7       14.02       20.08      3.67 o
  -5   7   7        6.21        6.23      2.96 o
  -4   7   7        0.67        2.71      2.82 o
  -3   7   7        2.78        7.46      8.18 o
  -2   7   7        0.10       -0.89      3.97 o
  -1   7   7        0.00       -0.57      2.61 o
   0   7   7        7.00        9.98      3.18 o
   1   7   7       16.78       13.53      3.50 o
   2   7   7        0.24       -2.93      3.14 o
   3   7   7        0.25        0.95      3.45 o
   4   7   7        0.01       -3.61      3.61 o
   5   7   7        4.92        5.75      3.63 o
   6   7   7        0.01        2.38      3.87 o
   7   7   7        0.01       -0.61      4.08 o
   8   7   7        1.18        2.50      4.16 o
   9   7   7        0.01       -5.01      7.97 o
  -6   8   7        1.19        7.31      5.45 o
  -5   8   7        2.66        7.74      4.03 o
  -4   8   7        0.05        1.01      3.84 o
  -3   8   7        0.05       -2.87      6.32 o
  -2   8   7        4.22       -0.49      6.47 o
  -1   8   7        0.65       -1.10      7.22 o
   0   8   7        2.81        1.98      4.09 o
   1   8   7        0.07       -0.76      4.26 o
   2   8   7        4.10        9.05      5.77 o
   3   8   7        0.12       -0.52      6.06 o
 -22   0   8       33.19       50.54     12.03 o
 -20   0   8        4.05       -6.85      7.44 o
 -18   0   8       11.28        5.65      5.21 o
 -16   0   8      730.48      691.91     21.45 o
 -14   0   8      107.68       94.32      5.81 o
 -12   0   8     1274.65     1273.89     19.00 o
 -10   0   8        2.17        4.04      1.97 o
  -8   0   8      121.12      124.60      6.00 o
  -6   0   8      471.56      652.91     10.29 o
  -4   0   8       52.67       77.46      3.33 o
  -2   0   8        7.63        2.18      1.25 o
   0   0   8      137.86      131.83      4.16 o
   2   0   8      976.30      906.83     13.03 o
   4   0   8      261.76      200.91      5.51 o
   6   0   8      614.35      593.32     11.40 o
   8   0   8      925.83      958.21     24.84 o
  10   0   8        1.54        2.19      2.75 o
  12   0   8      142.43      147.76     11.75 o
  14   0   8        0.65        0.52      5.38 o
  16   0   8        3.12       -3.50      5.68 o
  18   0   8        0.95       -3.49      9.03 o
 -23   1   8        0.40        8.29      7.58 o
 -22   1   8        0.00       -0.26      5.34 o
 -21   1   8       28.21       45.58      7.57 o
 -20   1   8       13.76        7.51      4.24 o
 -19   1   8        0.29       -1.76      4.18 o
 -18   1   8       21.99       21.29      4.78 o
 -17   1   8        5.84        8.07      3.36 o
 -16   1   8       23.81       14.66      3.09 o
 -15   1   8        0.70        0.18      2.23 o
 -14   1   8      175.71      168.36      6.35 o
 -13   1   8        6.58        7.91      2.17 o
 -12   1   8        5.54        7.28      1.84 o
 -11   1   8      172.12      161.73      4.29 o
 -10   1   8        2.57       -1.17      1.20 o
  -9   1   8      166.96      152.59      3.52 o
  -8   1   8      686.11      708.24      8.47 o
  -7   1   8     1958.01     1942.96     16.19 o
  -6   1   8     2581.28     2531.43     20.59 o
  -5   1   8      814.29      728.71      7.20 o
  -4   1   8     1319.90     1317.32     11.59 o
  -3   1   8     1062.99      974.24      8.68 o
  -2   1   8     3596.03     3597.75     24.63 o
  -1   1   8      634.61      596.29      6.30 o
   0   1   8      462.95      455.74      5.72 o
   1   1   8       87.80       85.33      2.40 o
   2   1   8      807.16      770.89      7.79 o
   3   1   8      217.67      214.70      3.91 o
   4   1   8      158.45      158.77      3.82 o
   5   1   8      181.42      160.11      4.03 o
   6   1   8      139.21      159.28      4.64 o
   7   1   8       32.97       25.61      3.59 o
   8   1   8       97.32      108.24      4.09 o
   9   1   8      797.16      829.30     12.76 o
  10   1   8       67.94       66.94      4.52 o
  11   1   8       12.29       15.18      3.03 o
  12   1   8       17.81        8.87      3.02 o
  13   1   8        0.61       -1.46      2.90 o
  14   1   8       12.13       11.90      4.37 o
  15   1   8        4.65        8.30      4.44 o
  16   1   8        0.19       -2.55      4.17 o
  17   1   8       14.12        8.68      5.79 o
  18   1   8        8.87        7.68      7.29 o
  19   1   8        1.73       -6.86      6.86 o
 -22   2   8        2.30       -5.04     10.64 o
 -21   2   8        0.33        2.25      6.23 o
 -20   2   8       22.35       29.26     11.90 o
 -19   2   8        1.63        1.26      4.82 o
 -18   2   8       27.45       45.94      5.04 o
 -17   2   8       54.99       65.77      5.45 o
 -16   2   8       12.14        9.40      3.13 o
 -15   2   8       15.25       20.35      4.19 o
 -14   2   8      226.76      236.78      8.33 o
 -13   2   8       23.99       17.11      2.64 o
 -12   2   8       46.84       45.15      3.47 o
 -11   2   8       11.34        7.01      2.06 o
 -10   2   8      124.36      135.47      4.54 o
  -9   2   8      205.40      229.15      4.88 o
  -8   2   8      149.74      138.28      3.36 o
  -7   2   8      348.05      359.33      7.77 o
  -6   2   8      213.89      211.17      3.89 o
  -5   2   8      261.01      236.85      5.19 o
  -4   2   8      661.87      631.90      6.93 o
  -3   2   8      272.81      353.15      4.81 o
  -2   2   8      587.36      596.05      6.65 o
  -1   2   8      474.19      498.72      5.99 o
   0   2   8      354.91      365.52      5.07 o
   1   2   8       66.84       69.12      2.94 o
   2   2   8       26.76       33.08      1.93 o
   3   2   8        0.11        0.29      1.37 o
   4   2   8        6.45        4.19      1.70 o
   5   2   8      836.68      841.07     10.70 o
   6   2   8        0.74        2.70      2.05 o
   7   2   8      205.01      187.40      5.77 o
   8   2   8      129.31      123.63      5.74 o
   9   2   8       47.93       45.51      3.85 o
  10   2   8       36.14       24.25      3.31 o
  11   2   8      142.25      145.17      6.44 o
  12   2   8        0.36        0.59      3.01 o
  13   2   8        9.09        5.47      3.42 o
  14   2   8       17.61       16.17      5.20 o
  15   2   8        7.79       11.92      6.18 o
  16   2   8        1.30        0.86      6.37 o
  17   2   8        4.04        6.48      6.79 o
  18   2   8        1.88        0.22      7.14 o
 -21   3   8        0.03       -0.99      5.73 o
 -20   3   8        1.95       -3.30      5.23 o
 -19   3   8        0.03        3.11      4.36 o
 -18   3   8       17.29       22.27      4.78 o
 -17   3   8        0.75        2.95      3.56 o
 -16   3   8       63.51       91.89      8.01 o
 -15   3   8      145.78      157.42      9.74 o
 -14   3   8       90.07       96.09      6.44 o
 -13   3   8       43.67       42.66      4.39 o
 -12   3   8        0.03       -1.58      2.20 o
 -11   3   8        0.49       -0.90      2.13 o
 -10   3   8       68.95       58.29      3.84 o
  -9   3   8      712.18      675.86     10.77 o
  -8   3   8       18.73       14.67      2.10 o
  -7   3   8      597.68      577.17      8.27 o
  -6   3   8      467.21      491.66      7.26 o
  -5   3   8      435.60      420.74      5.98 o
  -4   3   8      225.48      236.99      4.63 o
  -3   3   8      331.34      360.69      6.68 o
  -2   3   8      173.37      228.69      4.55 o
  -1   3   8      853.60      863.08     10.04 o
   0   3   8       18.67       15.44      1.99 o
   1   3   8      326.05      350.16      6.61 o
   2   3   8       94.27       89.16      3.86 o
   3   3   8      324.57      328.91      6.45 o
   4   3   8      364.66      351.54      6.99 o
   5   3   8        7.06        6.24      4.03 o
   6   3   8       12.15       10.26      3.47 o
   7   3   8       52.80       55.13      4.78 o
   8   3   8        0.59       -2.60      2.60 o
   9   3   8      124.42      114.03      6.90 o
  10   3   8        1.48        3.05      3.93 o
  11   3   8        0.08        4.44      3.72 o
  12   3   8        1.06       -3.34      3.34 o
  13   3   8        0.95        4.88      4.07 o
  14   3   8        2.68        4.89      4.26 o
  15   3   8        2.95        6.46      4.93 o
  16   3   8        0.66       -4.80      4.80 o
  17   3   8        4.63        5.90      7.67 o
 -20   4   8        1.28        1.66      4.68 o
 -19   4   8        7.18        9.16      5.11 o
 -18   4   8       14.47       23.06      8.92 o
 -17   4   8        3.80        7.84      4.06 o
 -16   4   8        3.71        6.56      3.73 o
 -15   4   8        3.86       -0.60      3.00 o
 -14   4   8       69.03       58.43      5.38 o
 -13   4   8        1.92        1.84      2.80 o
 -12   4   8       20.54       17.59      3.01 o
 -11   4   8       75.69       77.71      5.20 o
 -10   4   8        2.51       -2.06      2.06 o
  -9   4   8      108.72      100.68      9.45 o
  -8   4   8      460.88      468.52      9.64 o
  -7   4   8       31.57       31.03      3.16 o
  -6   4   8        1.97        3.80      1.72 o
  -5   4   8      252.78      239.77      5.30 o
  -4   4   8        0.01       -0.23      1.38 o
  -3   4   8       13.37        5.30      1.52 o
  -2   4   8        7.38        6.57      1.52 o
  -1   4   8      377.11      348.40      6.51 o
   0   4   8      296.68      321.44      5.70 o
   1   4   8        5.69        9.57      2.03 o
   2   4   8       69.64       77.21      3.70 o
   3   4   8       58.47       62.85      4.21 o
   4   4   8       16.62        8.46      3.02 o
   5   4   8       96.75      116.32      5.82 o
   6   4   8       15.15       16.44      3.48 o
   7   4   8        3.76       -1.89      2.70 o
   8   4   8        8.18        6.10      3.46 o
   9   4   8        5.70        9.73      3.54 o
  10   4   8        1.78       -1.41      3.37 o
  11   4   8       62.53       76.18      7.09 o
  12   4   8       20.64        9.75      7.76 o
  13   4   8        9.92       15.73      4.97 o
  14   4   8        0.94       -0.27      4.42 o
  15   4   8        1.46        4.40      5.17 o
  16   4   8        0.34        5.09      5.19 o
 -18   5   8        1.75       11.24      4.96 o
 -17   5   8        0.91        2.41      4.56 o
 -16   5   8       15.16       20.02      5.39 o
 -15   5   8        7.36       14.71      4.28 o
 -14   5   8       18.86       15.87      3.94 o
 -13   5   8       40.87       45.62      4.99 o
 -12   5   8        0.05        2.30      2.86 o
 -11   5   8        0.94        0.34      2.70 o
 -10   5   8       31.72       35.56      3.99 o
  -9   5   8       28.91       28.92      3.48 o
  -8   5   8       11.18        4.34      2.51 o
  -7   5   8        5.07        5.24      2.39 o
  -6   5   8       55.62       52.11      3.61 o
  -5   5   8        4.30        5.54      2.12 o
  -4   5   8       21.89        8.88      2.22 o
  -3   5   8       17.60        9.59      1.86 o
  -2   5   8       23.43       42.40      3.34 o
  -1   5   8        1.79        0.86      2.22 o
   0   5   8       75.51       99.06      5.63 o
   1   5   8       10.97       10.84      2.64 o
   2   5   8        7.39       13.27      2.88 o
   3   5   8       28.83       30.44      3.28 o
   4   5   8       17.63       23.62      4.63 o
   5   5   8       12.13        9.91      4.04 o
   6   5   8        0.91       -0.28      2.99 o
   7   5   8        2.51       -1.81      3.06 o
   8   5   8        4.44        2.85      3.47 o
   9   5   8       10.90        5.46      5.17 o
  10   5   8        4.19        3.99      4.02 o
  11   5   8        1.03       -4.10      4.10 o
  12   5   8        1.68        5.33      4.64 o
  13   5   8        9.44       -4.31      5.56 o
  14   5   8        0.06        0.57      4.85 o
 -16   6   8        1.21        6.90      6.58 o
 -15   6   8        3.04        0.72      4.03 o
 -14   6   8       15.32       22.24      4.66 o
 -13   6   8        0.17        1.84      3.30 o
 -12   6   8        0.69        3.28      3.29 o
 -11   6   8        0.47       -0.98      2.85 o
 -10   6   8        0.77       -2.78      3.02 o
  -9   6   8        1.29       -0.79      2.59 o
  -8   6   8       15.35       16.18      3.19 o
  -7   6   8        5.33        5.66      2.63 o
  -6   6   8        8.98       12.57      2.83 o
  -5   6   8       25.12       27.75      3.19 o
  -4   6   8        3.12        6.94      2.46 o
  -3   6   8       25.23       31.61      3.29 o
  -2   6   8        9.76       11.10      2.81 o
  -1   6   8       16.53       16.25      3.73 o
   0   6   8       49.08       53.10      3.90 o
   1   6   8       27.27       32.64      4.19 o
   2   6   8       16.55        9.81      3.75 o
   3   6   8        4.52        1.90      2.91 o
   4   6   8        1.84       -0.29      2.95 o
   5   6   8        1.78       -2.84      2.88 o
   6   6   8       23.69       32.77      4.54 o
   7   6   8        0.00        0.31      3.51 o
   8   6   8        0.56       -1.23      3.79 o
   9   6   8        0.03        2.29      4.17 o
  10   6   8        0.05       -4.71      4.71 o
  11   6   8        0.23       -3.47      4.57 o
  12   6   8       14.07       17.06      8.04 o
 -12   7   8        1.78        5.19      5.89 o
 -11   7   8        0.04        0.72      3.48 o
 -10   7   8        0.04       -3.29      3.29 o
  -9   7   8        0.43        2.85      3.30 o
  -8   7   8        0.52        0.07      3.30 o
  -7   7   8        7.45        8.98      3.64 o
  -6   7   8        6.74        6.35      3.34 o
  -5   7   8        5.59        5.62      3.27 o
  -4   7   8        0.14        1.12      3.47 o
  -3   7   8        4.52        6.16      3.01 o
  -2   7   8        8.58        5.33      3.06 o
  -1   7   8        0.48       -2.79      2.79 o
   0   7   8        2.83        4.44      3.28 o
   1   7   8        0.17        0.63      3.31 o
   2   7   8        1.31       -0.21      3.42 o
   3   7   8        3.03       -0.08      7.07 o
   4   7   8        5.63        8.24      3.79 o
   5   7   8        0.00       -0.88      3.67 o
   6   7   8        1.75        0.64      4.03 o
   7   7   8        2.83       -3.40      4.23 o
   8   7   8        1.20       -0.85      6.43 o
  -5   8   8        2.04        7.19      5.62 o
  -4   8   8        0.65        1.30      5.16 o
  -3   8   8        2.51        0.17      5.45 o
  -2   8   8        0.03        1.06      6.80 o
  -1   8   8        1.59        1.37      4.29 o
   0   8   8        0.06        2.17      5.19 o
   1   8   8        0.29       -5.57      5.57 o
 -23   0   9        0.01       -6.87      6.87 o
 -21   0   9        3.79        2.07      5.84 o
 -19   0   9       29.85       28.89      7.18 o
 -17   0   9       47.35       52.33      7.80 o
 -15   0   9        2.42       -1.68      3.62 o
 -13   0   9       72.06       90.62      5.52 o
 -11   0   9     1216.71     1084.99     19.86 o
  -9   0   9      595.93      642.66     11.36 o
  -7   0   9     1912.96     2004.35     23.87 o
  -5   0   9     2887.25     3307.14     35.24 o
  -3   0   9       76.79       68.81      3.30 o
  -1   0   9       11.19       23.10      3.27 o
   1   0   9      383.31      292.27     10.64 o
   3   0   9     2816.67     2812.42     31.83 o
   5   0   9      615.83      584.48     13.70 o
   7   0   9      275.09      249.68      7.85 o
   9   0   9      187.05      182.52      7.63 o
  11   0   9       27.60       30.65      5.02 o
  13   0   9       45.03       28.49      7.16 o
  15   0   9       78.51       91.81     11.49 o
  17   0   9        3.61        5.78      6.92 o
 -22   1   9       40.90       48.07      8.32 o
 -21   1   9        0.06        3.04      5.21 o
 -20   1   9       19.18       12.50      4.49 o
 -19   1   9        0.83       -3.18      3.18 o
 -18   1   9       14.17       19.56      7.17 o
 -17   1   9       64.77       46.55      5.86 o
 -16   1   9       18.01       17.37      3.14 o
 -15   1   9        1.49        2.13      2.32 o
 -14   1   9       12.87       14.18      2.75 o
 -13   1   9       91.42       65.46      3.77 o
 -12   1   9      277.12      282.68      6.23 o
 -11   1   9      113.84       96.90      3.61 o
 -10   1   9      533.36      546.64      7.51 o
  -9   1   9      757.58      735.32      8.69 o
  -8   1   9     1253.36     1233.78     11.97 o
  -7   1   9      517.40      497.38      6.50 o
  -6   1   9      800.97      816.19      8.67 o
  -5   1   9      341.49      338.41      4.73 o
  -4   1   9     2911.87     3137.16     22.31 o
  -3   1   9       11.77        8.59      1.29 o
  -2   1   9        0.64       -0.85      0.85 o
  -1   1   9        7.19        3.00      1.01 o
   0   1   9       45.13       46.74      2.01 o
   1   1   9      252.97      261.48      4.18 o
   2   1   9      214.12      262.05      5.66 o
   3   1   9      103.42       90.66      3.11 o
   4   1   9      347.24      330.77      6.79 o
   5   1   9       60.64       59.85      3.00 o
   6   1   9      287.73      337.36      6.48 o
   7   1   9        0.78        0.54      1.65 o
   8   1   9        1.49        1.16      1.97 o
   9   1   9      100.88       98.66      5.15 o
  10   1   9        0.06        3.43      2.53 o
  11   1   9       14.87        9.13      3.16 o
  12   1   9        2.02       -0.35      2.72 o
  13   1   9        0.75        2.21      3.15 o
  14   1   9       31.96       31.25      6.11 o
  15   1   9       15.23       14.59      4.97 o
  16   1   9        8.32        6.62      4.78 o
  17   1   9        1.35        3.70      5.37 o
  18   1   9        0.25       -0.40      7.29 o
 -22   2   9        0.34        5.83      8.45 o
 -21   2   9       22.98       26.07      8.25 o
 -20   2   9        0.11        1.94      5.75 o
 -19   2   9        0.41       -0.68      4.70 o
 -18   2   9       10.15       12.05      4.04 o
 -17   2   9        0.00       -2.34      2.75 o
 -16   2   9       10.72       10.89      3.91 o
 -15   2   9       26.63       18.93      3.08 o
 -14   2   9        9.43        6.28      2.42 o
 -13   2   9       63.99       68.35      4.21 o
 -12   2   9        0.25       -1.74      1.74 o
 -11   2   9      363.78      357.81      6.78 o
 -10   2   9      524.12      534.01      8.81 o
  -9   2   9      306.07      305.05      7.34 o
  -8   2   9       94.71       94.75      3.41 o
  -7   2   9       35.13       40.37      2.10 o
  -6   2   9        2.33       -0.75      1.16 o
  -5   2   9      124.93      130.08      3.22 o
  -4   2   9      645.26      725.21      7.93 o
  -3   2   9        2.02       -0.99      0.99 o
  -2   2   9      631.69      690.16      7.64 o
  -1   2   9      298.34      390.26      5.48 o
   0   2   9        6.99        8.29      1.37 o
   1   2   9       48.86       39.04      2.44 o
   2   2   9        1.10        0.41      1.15 o
   3   2   9       70.87       86.20      4.46 o
   4   2   9      264.52      276.68      6.57 o
   5   2   9       37.77       48.70      4.47 o
   6   2   9      284.71      300.59      9.29 o
   7   2   9       19.70       14.26      2.93 o
   8   2   9        0.04        0.48      2.10 o
   9   2   9        7.39        4.96      2.63 o
  10   2   9      242.18      248.22      7.72 o
  11   2   9        3.56        2.46      2.74 o
  12   2   9        0.01       -1.61      3.19 o
  13   2   9       10.90       11.27      4.01 o
  14   2   9        8.53        4.11      4.57 o
  15   2   9        9.02       12.75      7.28 o
  16   2   9        0.34       -6.11      6.11 o
  17   2   9        2.18       -4.15      6.78 o
  18   2   9        0.63       -3.91     10.15 o
 -21   3   9        0.00        4.79      6.66 o
 -20   3   9        0.48       -4.48      6.69 o
 -19   3   9        0.24        2.80      4.12 o
 -18   3   9        6.06        9.30      4.13 o
 -17   3   9        0.87       -2.26      5.00 o
 -16   3   9       55.73       52.02      5.56 o
 -15   3   9       44.37       33.64      7.03 o
 -14   3   9        5.49        4.79      2.99 o
 -13   3   9       10.64       12.24      3.24 o
 -12   3   9       13.49       14.21      3.11 o
 -11   3   9       22.40       15.54      4.39 o
 -10   3   9        4.61        5.06      2.41 o
  -9   3   9        4.93        7.04      2.24 o
  -8   3   9        0.78       -0.36      1.81 o
  -7   3   9      241.95      307.73      6.05 o
  -6   3   9      839.36      800.24     10.28 o
  -5   3   9      101.82       95.10      3.46 o
  -4   3   9       91.79       87.19      3.24 o
  -3   3   9       48.81       52.39      2.48 o
  -2   3   9      119.52      127.05      4.82 o
  -1   3   9       25.49       31.03      2.38 o
   0   3   9      503.37      496.41      7.04 o
   1   3   9      129.69      127.21      4.32 o
   2   3   9      907.29      962.72     12.25 o
   3   3   9      451.68      521.61      8.64 o
   4   3   9       32.48       40.14      3.59 o
   5   3   9       30.50       45.19      3.80 o
   6   3   9        6.01        3.25      3.37 o
   7   3   9       14.91       11.85      4.44 o
   8   3   9        0.04        1.80      2.95 o
   9   3   9      167.76      176.82      8.43 o
  10   3   9        1.07        1.34      3.30 o
  11   3   9       28.11       34.36      6.86 o
  12   3   9       95.29       99.31     10.93 o
  13   3   9        2.83        2.02      4.22 o
  14   3   9        0.80        0.39      4.96 o
  15   3   9        3.48        3.57      4.94 o
  16   3   9        4.29       11.81      7.76 o
  17   3   9        0.20        2.52      8.08 o
 -20   4   9        4.34       10.08      9.66 o
 -19   4   9        0.66        3.41      4.26 o
 -18   4   9        0.00        1.93      3.97 o
 -17   4   9        0.73       -1.67      3.73 o
 -16   4   9        5.50        7.67      3.82 o
 -15   4   9        9.49       16.36      3.96 o
 -14   4   9        0.24        0.04      3.01 o
 -13   4   9        1.61        0.81      2.74 o
 -12   4   9       12.92       10.67      3.19 o
 -11   4   9        0.13       -1.79      2.33 o
 -10   4   9        3.69        6.46      2.70 o
  -9   4   9        7.65        7.40      2.48 o
  -8   4   9        3.16        4.89      2.31 o
  -7   4   9       21.93       18.76      2.94 o
  -6   4   9       13.89       19.72      2.74 o
  -5   4   9      460.39      451.06      7.91 o
  -4   4   9       65.32       83.06      3.63 o
  -3   4   9        0.30       -1.51      1.51 o
  -2   4   9       75.15       82.38      3.56 o
  -1   4   9       39.49       38.48      4.15 o
   0   4   9       14.10       19.90      2.45 o
   1   4   9      125.98      108.94      4.94 o
   2   4   9        0.22       -1.71      1.94 o
   3   4   9       81.66       74.63      4.74 o
   4   4   9        0.78        3.43      2.55 o
   5   4   9      220.31      233.67     17.28 o
   6   4   9       64.48       73.73      5.70 o
   7   4   9       16.48       19.39      3.92 o
   8   4   9       68.61       77.64      8.48 o
   9   4   9        1.50       -3.30      3.30 o
  10   4   9        0.66       -3.65      3.65 o
  11   4   9        9.01        8.58      4.99 o
  12   4   9        1.40       -5.44      5.44 o
  13   4   9        5.70        6.81      6.14 o
  14   4   9        6.13        6.51      5.31 o
  15   4   9        0.86        0.43      4.87 o
 -18   5   9        1.51        0.25      5.84 o
 -17   5   9        4.43        8.45      4.43 o
 -16   5   9        7.52        7.86      4.27 o
 -15   5   9        5.22       16.91      4.32 o
 -14   5   9       15.57       13.49      4.04 o
 -13   5   9       38.54       41.53      5.04 o
 -12   5   9       13.06       12.19      4.78 o
 -11   5   9       42.62       43.57      4.45 o
 -10   5   9        0.15       -2.42      2.42 o
  -9   5   9        6.50        3.02      2.51 o
  -8   5   9        7.15        5.47      2.58 o
  -7   5   9       80.38       73.04      4.51 o
  -6   5   9        0.10       -1.97      1.97 o
  -5   5   9       32.51       25.85      2.97 o
  -4   5   9       15.11       16.90      2.59 o
  -3   5   9        3.02        2.18      2.04 o
  -2   5   9       10.83        9.51      2.43 o
  -1   5   9        0.10        3.00      2.19 o
   0   5   9        4.91        8.43      2.67 o
   1   5   9       31.03       33.79      3.69 o
   2   5   9        4.66        3.74      2.73 o
   3   5   9        8.10       -2.87      4.56 o
   4   5   9       38.15       35.61      7.40 o
   5   5   9        0.59        0.36      5.11 o
   6   5   9       20.06       21.01      5.24 o
   7   5   9        8.22        7.15      3.80 o
   8   5   9        0.17        3.03      3.78 o
   9   5   9        0.44       -0.11      3.74 o
  10   5   9        3.97        3.92      4.24 o
  11   5   9        0.45       -2.14      4.69 o
  12   5   9        0.87        0.62      4.46 o
  13   5   9        4.73        0.01      7.20 o
  14   5   9        0.08       -4.16      5.81 o
 -16   6   9        2.16       -5.74      5.74 o
 -15   6   9        1.13        6.19      4.22 o
 -14   6   9        4.27        7.40      4.00 o
 -13   6   9       13.04       17.63      5.09 o
 -12   6   9        0.02        2.25      3.26 o
 -11   6   9        9.36       10.07      3.54 o
 -10   6   9        0.00        2.43      2.86 o
  -9   6   9        4.94        0.99      2.79 o
  -8   6   9        3.44        2.57      2.84 o
  -7   6   9       22.27       25.91      3.50 o
  -6   6   9       11.76       11.63      2.94 o
  -5   6   9       22.69       21.43      3.26 o
  -4   6   9        6.08        1.53      2.56 o
  -3   6   9        6.21        3.63      2.61 o
  -2   6   9        0.00       -1.02      2.43 o
  -1   6   9        0.67        1.93      2.57 o
   0   6   9       15.05       15.72      3.17 o
   1   6   9       45.53       36.37      4.05 o
   2   6   9        1.00       -1.75      3.28 o
   3   6   9        4.59        5.89      3.01 o
   4   6   9        2.15       -1.40      2.89 o
   5   6   9        0.61        6.31      3.41 o
   6   6   9        3.01        2.25      3.49 o
   7   6   9        0.68       -1.00      3.59 o
   8   6   9        0.76       -3.63      3.63 o
   9   6   9        0.64       -3.71      3.71 o
  10   6   9        0.75       -4.22      4.22 o
  11   6   9        4.51       -7.36      7.36 o
 -12   7   9        0.47       -0.41      5.76 o
 -11   7   9        1.46        4.40      7.13 o
 -10   7   9        0.81        0.98      3.54 o
  -9   7   9        2.02        1.26      3.17 o
  -8   7   9        3.43        6.04      3.90 o
  -7   7   9        0.69        4.03      3.62 o
  -6   7   9        1.66       -3.20      3.20 o
  -5   7   9        1.14        1.63      3.14 o
  -4   7   9        3.25        0.22      3.00 o
  -3   7   9        9.10       12.72      3.59 o
  -2   7   9        2.19       11.69      3.62 o
  -1   7   9        1.80        5.61      3.51 o
   0   7   9        1.82        5.27      3.66 o
   1   7   9       10.00        3.28      5.62 o
   2   7   9        0.00       -3.46      3.79 o
   3   7   9       10.87       13.41      4.11 o
   4   7   9        3.83        6.40      4.09 o
   5   7   9        0.45       -2.41      5.81 o
   6   7   9        3.00        5.88      4.37 o
   7   7   9        3.76        6.41      6.88 o
   8   7   9        1.59        2.76     11.44 o
  -3   8   9        5.08        8.49      6.23 o
  -2   8   9        0.02       -3.16      5.94 o
  -1   8   9        0.12       -2.96      5.60 o
 -22   0  10       32.81       37.52      9.13 o
 -20   0  10        0.13        1.81      5.34 o
 -18   0  10        2.01       -0.21      4.72 o
 -16   0  10        0.39        0.25      4.00 o
 -14   0  10       13.66        8.41      3.77 o
 -12   0  10      130.63      146.03      6.34 o
 -10   0  10       20.06       33.27      3.47 o
  -8   0  10       18.01       17.08      2.18 o
  -6   0  10       63.74       86.47      4.12 o
  -4   0  10      202.56      183.60      5.24 o
  -2   0  10       36.43       54.42      3.29 o
   0   0  10     1647.53     1754.42     21.68 o
   2   0  10      102.03       98.61      6.68 o
   4   0  10      492.70      576.45     16.57 o
   6   0  10        2.01       -1.37      2.34 o
   8   0  10        0.07        2.48      2.70 o
  10   0  10       55.12       58.62      6.25 o
  12   0  10        2.97       -4.71      4.71 o
  14   0  10       40.20       63.15     14.93 o
  16   0  10        1.20       -2.61      7.93 o
  18   0  10        0.43        3.44      7.95 o
 -22   1  10        1.19        3.07      5.91 o
 -21   1  10       24.41       31.85      6.94 o
 -20   1  10        7.09        5.82      4.04 o
 -19   1  10       15.19       16.44      5.05 o
 -18   1  10        1.79       -3.07      3.07 o
 -17   1  10        4.85        5.06      3.14 o
 -16   1  10        7.01        4.86      2.58 o
 -15   1  10       20.48       15.19      2.86 o
 -14   1  10      486.67      470.51      9.49 o
 -13   1  10       99.33      113.12      5.06 o
 -12   1  10       70.55       68.12      3.75 o
 -11   1  10       52.43       45.13      3.44 o
 -10   1  10      396.23      379.41      5.89 o
  -9   1  10      981.66     1088.89     11.45 o
  -8   1  10     1073.92     1044.59     10.92 o
  -7   1  10        0.15       -0.23      1.25 o
  -6   1  10     1178.97     1075.52     10.76 o
  -5   1  10       10.12        9.09      1.44 o
  -4   1  10      537.63      524.75      7.62 o
  -3   1  10      539.80      618.97      7.65 o
  -2   1  10      656.55      673.63      9.99 o
  -1   1  10        0.23       -0.92      0.92 o
   0   1  10       10.32       14.02      1.51 o
   1   1  10      103.60       89.11      2.98 o
   2   1  10       20.07       26.02      2.06 o
   3   1  10        5.86        6.56      1.64 o
   4   1  10      521.75      520.27      7.47 o
   5   1  10       97.63      114.48      3.78 o
   6   1  10      119.77      122.33      4.22 o
   7   1  10       18.79       25.29      2.77 o
   8   1  10        5.63        3.00      2.26 o
   9   1  10        4.68        4.46      2.37 o
  10   1  10        4.48        2.74      2.65 o
  11   1  10       75.23       79.38      5.31 o
  12   1  10        0.05       -2.58      2.91 o
  13   1  10        0.08       -3.52      3.52 o
  14   1  10        9.24       10.53      4.72 o
  15   1  10        0.69        1.95      4.38 o
  16   1  10        5.11        8.27      6.49 o
  17   1  10        1.49       13.64      6.43 o
 -22   2  10        0.04       -4.76      6.15 o
 -21   2  10        7.00        2.17      6.50 o
 -20   2  10        3.03       -0.92      5.34 o
 -19   2  10       28.34       40.33     12.55 o
 -18   2  10        0.90        4.78      4.74 o
 -17   2  10        5.69       13.10      3.69 o
 -16   2  10       60.02       52.27      4.88 o
 -15   2  10       42.54       56.16      4.78 o
 -14   2  10       17.33       12.87      2.73 o
 -13   2  10        0.41       -1.98      1.98 o
 -12   2  10       19.06       15.16      3.22 o
 -11   2  10      418.94      420.53      8.23 o
 -10   2  10      374.95      366.69      7.34 o
  -9   2  10       70.36       70.29      3.74 o
  -8   2  10      193.53      188.39      5.07 o
  -7   2  10      150.50      142.04      4.00 o
  -6   2  10       93.44       87.26      3.69 o
  -5   2  10      211.31      206.18      4.40 o
  -4   2  10        0.49        0.95      1.19 o
  -3   2  10      534.99      585.59      7.73 o
  -2   2  10      523.02      521.11      7.25 o
  -1   2  10      854.77      873.09     11.27 o
   0   2  10       12.72        4.23      1.63 o
   1   2  10      477.73      459.45      6.35 o
   2   2  10       12.31       19.23      2.37 o
   3   2  10      275.79      268.83      6.94 o
   4   2  10      159.27      167.86      5.43 o
   5   2  10      234.70      210.64      5.77 o
   6   2  10      258.64      280.68      7.14 o
   7   2  10       64.74       57.76      5.66 o
   8   2  10       73.82       95.71      5.19 o
   9   2  10        1.22       -1.33      2.50 o
  10   2  10       17.94       20.95      3.57 o
  11   2  10        0.20        1.58      3.15 o
  12   2  10       10.56        9.29      3.96 o
  13   2  10        0.01       -4.09      4.09 o
  14   2  10        0.21        4.87      4.89 o
  15   2  10        2.11       -2.55      6.17 o
  16   2  10        1.60       16.30      8.25 o
  17   2  10       16.21       21.27     15.38 o
 -21   3  10        0.40        2.25      6.56 o
 -20   3  10        8.20       12.27      6.32 o
 -19   3  10        0.13       -0.62      4.52 o
 -18   3  10        3.47        0.96      3.87 o
 -17   3  10       30.85       35.03      5.20 o
 -16   3  10        0.26        4.07      3.48 o
 -15   3  10       34.94       40.16      4.98 o
 -14   3  10        3.75        3.94      3.01 o
 -13   3  10       67.01       68.04      6.62 o
 -12   3  10        8.25        9.69      2.89 o
 -11   3  10       83.71       88.29      6.04 o
 -10   3  10        9.16        9.78      2.69 o
  -9   3  10        0.04       -0.57      1.81 o
  -8   3  10       99.59      111.08      4.71 o
  -7   3  10       14.97       16.99      4.02 o
  -6   3  10       14.06        7.09      1.88 o
  -5   3  10       81.80       73.89      3.38 o
  -4   3  10      253.26      253.02      5.46 o
  -3   3  10      852.69      835.41     10.69 o
  -2   3  10       24.02       18.55      2.85 o
  -1   3  10       28.99       19.41      2.44 o
   0   3  10      598.65      639.55     11.32 o
   1   3  10       63.71       77.17      3.75 o
   2   3  10        0.79       -0.36      2.03 o
   3   3  10       64.18       62.64      4.20 o
   4   3  10      192.65      190.88      8.29 o
   5   3  10       12.50       11.10      2.82 o
   6   3  10      383.26      394.95     14.70 o
   7   3  10       16.41       18.22      3.74 o
   8   3  10        0.16        4.93      3.14 o
   9   3  10        2.07        1.60      3.19 o
  10   3  10       15.42        9.83      5.23 o
  11   3  10       48.38       48.09      7.35 o
  12   3  10        0.05       -3.64      3.64 o
  13   3  10        5.96        2.83      4.57 o
  14   3  10        8.00        2.72      4.46 o
  15   3  10        4.86        5.24      5.79 o
  16   3  10        7.27        7.31      7.65 o
 -20   4  10        1.47       10.90      5.15 o
 -19   4  10        0.02       -1.65      4.00 o
 -18   4  10        0.32       -0.39      4.04 o
 -17   4  10        6.56        4.63      6.24 o
 -16   4  10        0.01        1.10      3.51 o
 -15   4  10        4.76        5.59      3.54 o
 -14   4  10       22.53       27.55      5.35 o
 -13   4  10       29.97       39.40      4.55 o
 -12   4  10       49.73       50.70      4.81 o
 -11   4  10      108.57      119.19      6.31 o
 -10   4  10       10.62       14.10      3.41 o
  -9   4  10       33.44       35.35      3.70 o
  -8   4  10       41.64       35.09      3.63 o
  -7   4  10      222.02      232.92      6.98 o
  -6   4  10       12.06        5.12      3.08 o
  -5   4  10       46.62       37.02      3.49 o
  -4   4  10      117.67      115.31      5.02 o
  -3   4  10        0.41       -1.86      1.86 o
  -2   4  10       60.07       59.44      4.00 o
  -1   4  10       34.17       26.67      3.08 o
   0   4  10        0.72       -1.27      2.04 o
   1   4  10        2.67        0.95      2.16 o
   2   4  10       41.88       41.58      3.96 o
   3   4  10        0.25       -2.20      2.20 o
   4   4  10       69.31       67.56      5.11 o
   5   4  10        0.27        3.13      2.86 o
   6   4  10        2.42        3.91      3.15 o
   7   4  10        4.09        0.56      3.13 o
   8   4  10        5.59        4.86      3.72 o
   9   4  10        1.40       -0.60      3.53 o
  10   4  10        2.42        1.47      3.86 o
  11   4  10        5.80        4.67      4.35 o
  12   4  10       18.99        9.98      4.99 o
  13   4  10        7.91       10.22      6.45 o
  14   4  10        7.61        4.41      5.61 o
  15   4  10        0.00       -3.14      9.00 o
 -18   5  10        0.75        4.93      5.22 o
 -17   5  10        1.55       -2.21      4.09 o
 -16   5  10        2.01        7.27      4.26 o
 -15   5  10        5.91        4.40      3.96 o
 -14   5  10        1.21        2.05      3.49 o
 -13   5  10       24.48       30.60      4.04 o
 -12   5  10        2.55        4.74      3.18 o
 -11   5  10        1.58       -0.37      2.78 o
 -10   5  10        8.80        9.09      2.93 o
  -9   5  10        2.11        0.65      2.66 o
  -8   5  10       21.27       25.05      3.49 o
  -7   5  10        2.51       -0.21      2.22 o
  -6   5  10       33.56       46.14      3.93 o
  -5   5  10        2.61       -1.17      2.19 o
  -4   5  10       13.49       23.49      4.60 o
  -3   5  10        0.22       -1.53      2.99 o
  -2   5  10        2.48       11.29      2.76 o
  -1   5  10       59.26       52.44      4.19 o
   0   5  10       41.10       54.01      4.40 o
   1   5  10        3.22       -0.46      2.70 o
   2   5  10        0.71       -0.27      2.71 o
   3   5  10        5.93       -1.51      2.70 o
   4   5  10        1.41        4.54      3.03 o
   5   5  10        0.07       -2.90      2.90 o
   6   5  10        5.01        5.72      3.55 o
   7   5  10       24.57       28.26      4.81 o
   8   5  10        1.26        2.90      3.76 o
   9   5  10        0.65        1.98      4.00 o
  10   5  10        0.26       -1.96      4.67 o
  11   5  10        7.36        2.08      4.89 o
  12   5  10        5.81        7.55      5.08 o
  13   5  10        4.04       -4.07      4.88 o
 -15   6  10        2.15        3.48      4.78 o
 -14   6  10        5.15        8.87      4.20 o
 -13   6  10       21.64       14.68      3.85 o
 -12   6  10        2.51        5.10      3.60 o
 -11   6  10        8.63       17.25      3.98 o
 -10   6  10        0.45        1.17      3.03 o
  -9   6  10        5.36        7.15      3.20 o
  -8   6  10        8.66       11.80      3.31 o
  -7   6  10       25.80       32.95      3.96 o
  -6   6  10        0.90        1.46      2.68 o
  -5   6  10        4.03       12.21      3.06 o
  -4   6  10        0.03        1.09      2.65 o
  -3   6  10        1.49       -2.51      2.51 o
  -2   6  10        0.20       -1.56      3.19 o
  -1   6  10        0.40        0.60      2.72 o
   0   6  10        4.38        3.98      3.48 o
   1   6  10        0.95        1.43      2.87 o
   2   6  10        3.42        4.99      3.12 o
   3   6  10        1.65       -2.05      3.12 o
   4   6  10        5.91        7.08      3.61 o
   5   6  10        5.96        6.49      3.77 o
   6   6  10        0.39       -2.02      3.66 o
   7   6  10        0.33        0.60      3.83 o
   8   6  10        2.26        0.38      4.21 o
   9   6  10        0.09        0.85      5.48 o
  10   6  10        0.49        7.13      6.30 o
 -12   7  10        0.61       10.46      6.33 o
 -11   7  10        1.32       -2.88      5.88 o
 -10   7  10        1.32        5.74      3.74 o
  -9   7  10        1.70        0.21      3.40 o
  -8   7  10        0.07       -2.64      3.11 o
  -7   7  10        0.61       -0.74      3.18 o
  -6   7  10        4.43        6.92      3.82 o
  -5   7  10        3.60        5.28      3.76 o
  -4   7  10        1.75        1.74      3.35 o
  -3   7  10        0.01       -0.32      3.33 o
  -2   7  10        0.05        2.34      3.73 o
  -1   7  10        1.79        8.73      3.90 o
   0   7  10       25.73       27.11      4.91 o
   1   7  10        0.28        0.67      3.90 o
   2   7  10        0.30       -3.25      3.56 o
   3   7  10        1.79       -2.19      3.73 o
   4   7  10        0.09        0.62      4.89 o
   5   7  10        7.06        7.66      5.64 o
   6   7  10       10.48        6.85      7.24 o
   7   7  10        3.70        0.68      7.03 o
 -21   0  11        7.53        0.62      6.15 o
 -19   0  11        0.13        3.27      5.17 o
 -17   0  11        9.42        7.95      5.25 o
 -15   0  11       31.21       35.49      5.41 o
 -13   0  11      112.77       81.13      5.40 o
 -11   0  11       21.49       16.16      3.04 o
  -9   0  11      157.24      199.00      7.12 o
  -7   0  11       38.11       39.28      3.42 o
  -5   0  11      223.96      233.47      6.26 o
  -3   0  11     4056.73     4030.56     42.77 o
  -1   0  11     1395.99     1427.57     19.04 o
   1   0  11     1946.79     2049.20     25.28 o
   3   0  11      736.76      697.82     12.71 o
   5   0  11      589.60      659.15     12.90 o
   7   0  11        0.02        2.00      2.60 o
   9   0  11       56.34       48.31      5.81 o
  11   0  11       32.10       24.68      6.89 o
  13   0  11       15.16       24.62      7.44 o
  15   0  11       11.39       22.80      8.20 o
  17   0  11       18.62       19.45      8.95 o
 -22   1  11        4.19       -2.47      5.37 o
 -21   1  11       16.75       16.19      6.10 o
 -20   1  11        2.32        4.58      4.62 o
 -19   1  11        6.34        8.14      4.17 o
 -18   1  11        0.05       -2.88      3.86 o
 -17   1  11        4.68        1.98      4.03 o
 -16   1  11        3.91       12.55      3.34 o
 -15   1  11        8.38        3.86      2.47 o
 -14   1  11      362.81      357.17      8.34 o
 -13   1  11        0.07       -0.37      2.36 o
 -12   1  11       83.07       80.20      4.78 o
 -11   1  11      992.72      994.60     14.14 o
 -10   1  11      708.22      727.32      9.25 o
  -9   1  11       18.81       25.06      2.20 o
  -8   1  11      229.47      218.04      4.62 o
  -7   1  11      252.14      217.64      4.49 o
  -6   1  11       16.14       16.81      1.61 o
  -5   1  11      338.62      337.66      5.97 o
  -4   1  11       34.80       42.93      2.29 o
  -3   1  11       84.01      133.50      3.47 o
  -2   1  11      137.65      149.60      3.67 o
  -1   1  11       17.50       19.61      1.79 o
   0   1  11      903.75      870.75     10.36 o
   1   1  11       47.45       47.55      2.68 o
   2   1  11      565.23      598.94      7.95 o
   3   1  11      295.70      317.71      5.78 o
   4   1  11      136.93      137.87      4.07 o
   5   1  11       10.32       10.96      2.06 o
   6   1  11      115.68      121.06      4.73 o
   7   1  11        0.60       -1.49      2.14 o
   8   1  11        5.46       -0.26      2.39 o
   9   1  11       77.79       70.29      4.86 o
  10   1  11      138.41      139.86      6.62 o
  11   1  11        0.02       -1.08      2.97 o
  12   1  11       17.75       12.54      4.52 o
  13   1  11        2.16       -2.04      3.83 o
  14   1  11       39.07       45.87      6.37 o
  15   1  11        0.10        0.78      5.80 o
  16   1  11        0.41       -0.71      5.39 o
  17   1  11        0.65       15.68      8.38 o
 -22   2  11        1.39       -4.91      6.74 o
 -21   2  11        9.63        6.90      6.92 o
 -20   2  11        1.79       -5.75      6.77 o
 -19   2  11        0.33        0.49      4.63 o
 -18   2  11       19.16       14.67      5.36 o
 -17   2  11       70.98       66.80      5.66 o
 -16   2  11       40.46       42.19      4.66 o
 -15   2  11        5.52        5.06      2.87 o
 -14   2  11       25.28       21.29      3.03 o
 -13   2  11       18.67       24.01      4.13 o
 -12   2  11      291.87      297.49      6.65 o
 -11   2  11      312.24      302.34     10.01 o
 -10   2  11       50.15       58.47      3.74 o
  -9   2  11      258.39      247.57      6.04 o
  -8   2  11      382.81      352.78      8.14 o
  -7   2  11       54.53       59.57      3.35 o
  -6   2  11       11.06        9.92      1.86 o
  -5   2  11       48.28       53.62      2.46 o
  -4   2  11        0.03       -0.67      1.42 o
  -3   2  11       90.71       89.55      3.38 o
  -2   2  11       28.56       26.33      2.23 o
  -1   2  11       24.48       34.43      2.32 o
   0   2  11      622.58      628.98      8.75 o
   1   2  11      252.64      262.71      6.15 o
   2   2  11      122.90      108.50      4.51 o
   3   2  11        7.70        1.25      2.19 o
   4   2  11      223.26      219.92      6.29 o
   5   2  11       72.53       58.57      3.79 o
   6   2  11       49.61       54.46      4.05 o
   7   2  11        0.70       -2.14      2.14 o
   8   2  11        1.43       -2.37      2.37 o
   9   2  11        3.78       -0.69      3.45 o
  10   2  11        2.29        2.20      3.24 o
  11   2  11       67.71       69.87      8.36 o
  12   2  11        8.16       -0.90      3.87 o
  13   2  11        6.58        3.68      5.02 o
  14   2  11        2.52        3.09      5.93 o
  15   2  11        0.33       -4.65     10.54 o
  16   2  11        6.46        9.71     10.50 o
 -21   3  11        0.66        0.79      6.62 o
 -20   3  11        0.46        2.31      7.29 o
 -19   3  11        1.37        5.36      8.45 o
 -18   3  11        0.55       -1.94      3.63 o
 -17   3  11        2.39        2.37      5.32 o
 -16   3  11       18.79       22.38      5.29 o
 -15   3  11       22.45       19.13      4.05 o
 -14   3  11       51.24       49.73      8.71 o
 -13   3  11       38.42       46.00      7.84 o
 -12   3  11        4.77        4.98      2.76 o
 -11   3  11      181.47      192.96      7.42 o
 -10   3  11       80.44       82.75      5.96 o
  -9   3  11        9.01        7.44      3.16 o
  -8   3  11      540.77      552.28     10.07 o
  -7   3  11        8.55        4.79      2.14 o
  -6   3  11      111.81      107.11      4.62 o
  -5   3  11        0.49        0.85      1.87 o
  -4   3  11       77.50       96.63      4.37 o
  -3   3  11      684.99      671.45     10.73 o
  -2   3  11       38.02       43.83      5.35 o
  -1   3  11       77.52       78.83      4.21 o
   0   3  11        0.53       -1.95      1.95 o
   1   3  11      209.86      193.00      6.13 o
   2   3  11        5.18        5.78      2.53 o
   3   3  11        0.49        1.19      2.33 o
   4   3  11        4.53        0.14      4.08 o
   5   3  11       74.80       76.95      5.70 o
   6   3  11        0.96        1.80      2.88 o
   7   3  11        0.40       -2.82      2.82 o
   8   3  11        5.71        9.92      4.91 o
   9   3  11        2.30       -2.40      3.23 o
  10   3  11       10.35        8.94      4.17 o
  11   3  11        0.72       -0.52      5.42 o
  12   3  11        1.55       -3.89      3.89 o
  13   3  11        8.93        4.74      6.30 o
  14   3  11        4.91        8.63      5.90 o
  15   3  11        6.67       10.59      8.03 o
 -20   4  11        0.45       14.03     12.23 o
 -19   4  11        0.01        4.72      4.70 o
 -18   4  11        4.58        3.96      4.30 o
 -17   4  11        0.07        3.61      3.95 o
 -16   4  11        5.98        2.95      3.64 o
 -15   4  11       48.39       47.97      9.18 o
 -14   4  11        0.03       -2.33      2.92 o
 -13   4  11        4.10        2.06      3.05 o
 -12   4  11       22.06       17.54      4.04 o
 -11   4  11        4.28        5.42      2.94 o
 -10   4  11        0.02       -2.31      2.31 o
  -9   4  11        8.49        7.20      2.70 o
  -8   4  11       16.93        3.47      2.38 o
  -7   4  11       17.35       13.04      2.78 o
  -6   4  11       82.83       82.09      4.78 o
  -5   4  11        4.33       -0.19      3.12 o
  -4   4  11       99.36       78.18      4.59 o
  -3   4  11       54.38       63.18      4.87 o
  -2   4  11       20.67       17.94      4.44 o
  -1   4  11        3.89        4.10      2.25 o
   0   4  11       12.64        7.56      2.66 o
   1   4  11       11.75        4.57      2.62 o
   2   4  11       46.29       60.68      4.78 o
   3   4  11       23.79       25.95      3.81 o
   4   4  11        3.02       10.51      3.68 o
   5   4  11        0.58        0.10      2.86 o
   6   4  11       92.41       96.17      8.03 o
   7   4  11       13.20       11.81      3.99 o
   8   4  11       19.95       26.82      4.88 o
   9   4  11        0.93       -2.12      3.65 o
  10   4  11       13.82       12.67      5.65 o
  11   4  11        2.09       -2.08      4.41 o
  12   4  11       10.32       15.81      5.49 o
  13   4  11        2.14        4.36      5.01 o
  14   4  11        3.72        1.34      5.92 o
 -18   5  11       11.90        6.89      5.58 o
 -17   5  11        1.01        5.30      4.53 o
 -16   5  11        5.09       12.14      4.64 o
 -15   5  11       16.17        8.60      6.37 o
 -14   5  11        2.60        2.02      3.63 o
 -13   5  11        0.01        0.85      3.38 o
 -12   5  11       12.26       11.87      3.74 o
 -11   5  11        1.66        2.13      3.10 o
 -10   5  11       16.77        8.38      3.26 o
  -9   5  11        0.06        2.44      2.61 o
  -8   5  11        0.01        1.95      2.52 o
  -7   5  11       46.41       58.15      4.65 o
  -6   5  11        5.89        3.75      2.51 o
  -5   5  11       43.92       58.63      4.47 o
  -4   5  11        4.05        3.60      2.46 o
  -3   5  11       42.54       57.49      4.47 o
  -2   5  11       88.69      107.00      6.42 o
  -1   5  11        0.05       -0.10      2.49 o
   0   5  11        1.01        3.00      2.76 o
   1   5  11        5.85        0.86      2.89 o
   2   5  11       31.58       27.32      4.07 o
   3   5  11        0.76       -2.84      2.84 o
   4   5  11        7.45       11.11      3.62 o
   5   5  11        5.63        5.47      3.37 o
   6   5  11       30.02       31.65      4.88 o
   7   5  11        0.27       -1.44      3.44 o
   8   5  11        0.21       -2.10      3.64 o
   9   5  11        0.00       -3.90      3.90 o
  10   5  11        6.73        5.15      4.51 o
  11   5  11        0.60       -2.71      4.64 o
  12   5  11       10.91       10.95      5.53 o
 -15   6  11        1.85        4.67      6.54 o
 -14   6  11        0.02       -2.21      3.73 o
 -13   6  11        4.81        6.33      3.85 o
 -12   6  11        8.59       12.92      4.03 o
 -11   6  11        9.64       17.14      4.06 o
 -10   6  11        7.11       10.80      3.55 o
  -9   6  11        0.26       -2.66      3.36 o
  -8   6  11        3.78        7.36      3.23 o
  -7   6  11       14.80       20.44      3.67 o
  -6   6  11       30.30       37.85      4.21 o
  -5   6  11        7.93        7.27      3.00 o
  -4   6  11       10.31       10.88      3.20 o
  -3   6  11        2.09        1.51      2.86 o
  -2   6  11       10.21       11.01      5.16 o
  -1   6  11        2.16        2.05      2.83 o
   0   6  11        0.69       -2.87      2.87 o
   1   6  11        3.84        0.68      3.13 o
   2   6  11        0.89       -2.25      3.12 o
   3   6  11        0.84       -3.05      3.05 o
   4   6  11        0.15       -1.64      3.45 o
   5   6  11        0.22       -1.57      3.72 o
   6   6  11       14.13       10.77      4.53 o
   7   6  11        0.82        0.16      4.11 o
   8   6  11        0.38       -4.01      4.01 o
   9   6  11        0.13       -0.65      7.97 o
  10   6  11        0.40       -4.31     11.67 o
 -11   7  11        0.33        3.94      6.04 o
 -10   7  11        0.63       -5.78      5.78 o
  -9   7  11        0.02        2.83      3.58 o
  -8   7  11        0.17        1.02      3.30 o
  -7   7  11        0.99        7.04      3.69 o
  -6   7  11        5.54        3.24      3.40 o
  -5   7  11        0.18        2.65      5.02 o
  -4   7  11        0.00        1.75      3.67 o
  -3   7  11        5.09        4.16      4.57 o
  -2   7  11        2.32       -0.13      3.65 o
  -1   7  11        0.04        5.86      4.13 o
   0   7  11        0.88       -0.03      3.66 o
   1   7  11        3.66        6.11      3.88 o
   2   7  11        0.00        3.02      3.95 o
   3   7  11        7.86        5.99      4.32 o
   4   7  11        3.19        2.77      4.91 o
   5   7  11        0.26       -3.06      7.26 o
 -22   0  12       20.33       23.19      8.36 o
 -20   0  12        2.77       -4.49      6.76 o
 -18   0  12       24.66       15.00      5.95 o
 -16   0  12       61.10       69.34      8.80 o
 -14   0  12      365.76      411.19     12.89 o
 -12   0  12        0.12        1.47      2.41 o
 -10   0  12     1643.15     1743.71     25.06 o
  -8   0  12       94.27       93.99      6.58 o
  -6   0  12      462.84      495.01     16.26 o
  -4   0  12       58.60       82.35      5.85 o
  -2   0  12     1905.39     2008.28     26.85 o
   0   0  12     1195.58     1240.05     17.87 o
   2   0  12      721.04      737.88     13.27 o
   4   0  12       18.89       15.11      3.13 o
   6   0  12        0.23        0.51      2.48 o
   8   0  12       28.92       22.28      4.78 o
  10   0  12      153.82      136.48     29.12 o
  12   0  12        0.79        6.11      6.00 o
  14   0  12        7.77        3.31      6.75 o
  16   0  12        3.34        0.15      7.20 o
 -22   1  12        0.02       -5.19      5.19 o
 -21   1  12        3.00       -0.09      5.11 o
 -20   1  12        0.19        2.60      4.91 o
 -19   1  12        2.26        0.59      3.93 o
 -18   1  12       10.31        3.97      3.68 o
 -17   1  12       64.64       63.45      5.77 o
 -16   1  12        1.91        3.80      2.91 o
 -15   1  12       35.34       44.73      4.07 o
 -14   1  12       75.00       74.01      4.66 o
 -13   1  12       66.70       73.28      4.62 o
 -12   1  12      117.56      113.20      5.58 o
 -11   1  12     1059.45     1100.05     12.64 o
 -10   1  12        9.31       16.95      2.45 o
  -9   1  12       19.91       14.31      2.04 o
  -8   1  12       61.96       48.92      2.76 o
  -7   1  12      174.47      165.59      5.26 o
  -6   1  12        0.08       -1.16      1.16 o
  -5   1  12       84.42       69.38      2.93 o
  -4   1  12      247.59      238.77      4.67 o
  -3   1  12      384.04      404.75      8.24 o
  -2   1  12      486.95      448.96      6.58 o
  -1   1  12      125.34      139.36      3.94 o
   0   1  12       47.54       37.02      2.45 o
   1   1  12       52.60       48.20      3.48 o
   2   1  12        5.94        3.33      1.64 o
   3   1  12       85.44       87.56      3.58 o
   4   1  12       27.79       21.16      2.97 o
   5   1  12       46.70       48.62      3.35 o
   6   1  12      123.45      124.33      5.55 o
   7   1  12        9.53        5.99      2.65 o
   8   1  12       10.41        3.84      2.70 o
   9   1  12        3.72       -1.23      2.71 o
  10   1  12       10.92        9.34      3.57 o
  11   1  12       13.71       12.82      8.35 o
  12   1  12        1.93        9.69      4.48 o
  13   1  12        0.58       -0.98      4.44 o
  14   1  12        1.46        8.21      5.57 o
  15   1  12        1.94        8.62      5.83 o
  16   1  12        1.55       -0.90      7.78 o
 -21   2  12        0.41        3.54      6.15 o
 -20   2  12        0.54       -0.06     10.77 o
 -19   2  12        0.09       -4.52      4.90 o
 -18   2  12       22.86       27.79      6.00 o
 -17   2  12        0.64        0.62      3.78 o
 -16   2  12        5.89        2.16      3.18 o
 -15   2  12       34.42       34.25      4.80 o
 -14   2  12       91.89       91.16      5.65 o
 -13   2  12        0.27        2.42      2.20 o
 -12   2  12        9.70       15.15      2.45 o
 -11   2  12      193.48      207.65      6.28 o
 -10   2  12        2.31       -1.31      1.88 o
  -9   2  12      143.41      144.07      5.14 o
  -8   2  12       20.98       12.98      2.30 o
  -7   2  12       91.74       91.34      4.09 o
  -6   2  12      143.57      157.72      4.91 o
  -5   2  12      118.90      135.42      4.56 o
  -4   2  12        6.33        4.86      1.78 o
  -3   2  12       95.87      108.26      4.20 o
  -2   2  12       73.28       87.79      5.79 o
  -1   2  12       64.54       80.49      4.18 o
   0   2  12       24.62       12.53      2.47 o
   1   2  12       83.11       85.64      4.27 o
   2   2  12       87.64       89.99      4.47 o
   3   2  12      184.20      181.76      5.94 o
   4   2  12        5.33        4.15      2.34 o
   5   2  12       22.40       14.65      2.69 o
   6   2  12       15.47       13.05      4.25 o
   7   2  12       27.51       33.59      4.43 o
   8   2  12       19.46       23.23      3.97 o
   9   2  12        0.57       -2.88      3.07 o
  10   2  12        4.89        2.20      3.40 o
  11   2  12       23.76       35.46      5.07 o
  12   2  12        0.97       -3.55      4.47 o
  13   2  12       10.35        2.34      6.63 o
  14   2  12        2.57        1.62      6.89 o
  15   2  12        1.75        1.33      7.07 o
  16   2  12        8.60        9.36     11.80 o
 -21   3  12        0.11       20.81      8.09 o
 -20   3  12        0.25        1.16      5.10 o
 -19   3  12        1.28        7.74      6.83 o
 -18   3  12        7.48        4.71      4.07 o
 -17   3  12        1.84        1.04      3.61 o
 -16   3  12        5.22        6.66      3.75 o
 -15   3  12        6.49        3.15      3.40 o
 -14   3  12       40.67       44.16      4.98 o
 -13   3  12       78.63       79.13      5.30 o
 -12   3  12       11.66       24.48      3.74 o
 -11   3  12       30.26       34.87      4.01 o
 -10   3  12        4.86        2.93      3.64 o
  -9   3  12        1.40       -0.22      2.21 o
  -8   3  12       39.58       42.95      4.03 o
  -7   3  12       38.05       36.64      3.95 o
  -6   3  12       19.52       27.69      4.82 o
  -5   3  12      544.67      517.01     10.93 o
  -4   3  12       29.05       45.21      4.88 o
  -3   3  12       19.08       16.77      2.72 o
  -2   3  12        2.42        8.09      2.41 o
  -1   3  12       21.01       26.57      3.20 o
   0   3  12        0.14        1.06      2.29 o
   1   3  12      110.33      101.43      5.09 o
   2   3  12        0.91        2.71      3.03 o
   3   3  12       15.86       19.24      5.91 o
   4   3  12        0.49        0.51      2.55 o
   5   3  12       22.21       23.86      3.68 o
   6   3  12        4.62        1.57      3.18 o
   7   3  12        8.77       10.13      3.71 o
   8   3  12        0.09       -0.65      3.30 o
   9   3  12        0.98        1.35      3.87 o
  10   3  12        0.03        4.65      4.15 o
  11   3  12        5.48        4.77      4.93 o
  12   3  12       18.07       20.34      5.64 o
  13   3  12        2.38        3.37      5.61 o
  14   3  12        0.97        5.90      5.87 o
  15   3  12        5.73       15.54      9.71 o
 -19   4  12        4.00        0.98      4.56 o
 -18   4  12        0.02        3.28      4.40 o
 -17   4  12        0.18       -3.59      3.64 o
 -16   4  12        1.84        1.73      4.62 o
 -15   4  12        6.46        3.65      3.46 o
 -14   4  12       37.50       30.38      5.29 o
 -13   4  12        0.59        3.59      3.12 o
 -12   4  12        7.79       10.80      3.45 o
 -11   4  12       12.81       12.58      3.30 o
 -10   4  12       61.75       60.89      4.99 o
  -9   4  12        4.20       -0.27      2.55 o
  -8   4  12        1.38        0.61      2.43 o
  -7   4  12        1.98        6.97      2.57 o
  -6   4  12        3.66        4.20      2.25 o
  -5   4  12       67.01       60.85      7.41 o
  -4   4  12        8.54        4.05      2.43 o
  -3   4  12       12.84        2.64      3.00 o
  -2   4  12      339.02      362.50     14.75 o
  -1   4  12      182.96      191.36      7.14 o
   0   4  12       59.87       69.94      5.10 o
   1   4  12       15.22       16.26      4.08 o
   2   4  12       18.46       26.50      3.92 o
   3   4  12       33.17       29.32      4.17 o
   4   4  12       19.51       16.48      3.87 o
   5   4  12        2.99       -0.23      2.95 o
   6   4  12       14.96       23.00      4.56 o
   7   4  12        0.07       -1.13      4.87 o
   8   4  12        1.91        0.79      3.83 o
   9   4  12        3.24        1.94      4.00 o
  10   4  12        6.39        5.11      4.51 o
  11   4  12        9.83       11.98      5.06 o
  12   4  12        2.21        1.79      4.89 o
  13   4  12        2.88        1.53      5.13 o
 -17   5  12        9.75        9.48      4.80 o
 -16   5  12        8.31       17.81      4.94 o
 -15   5  12        7.18        9.80      4.36 o
 -14   5  12       17.59       17.41      4.00 o
 -13   5  12        1.67        0.41      3.32 o
 -12   5  12        9.10        7.27      3.61 o
 -11   5  12        4.55        2.41      3.08 o
 -10   5  12        2.94       -0.67      2.83 o
  -9   5  12       26.91       22.18      3.73 o
  -8   5  12        3.94       10.45      3.08 o
  -7   5  12       10.32       11.58      3.26 o
  -6   5  12        1.05        4.57      2.63 o
  -5   5  12        3.74       -0.65      2.58 o
  -4   5  12        5.19       -2.56      2.56 o
  -3   5  12       22.82       26.58      3.85 o
  -2   5  12        4.52       -2.41      2.79 o
  -1   5  12       36.02       41.01      4.38 o
   0   5  12        0.16        2.17      2.96 o
   1   5  12       10.34        4.12      4.16 o
   2   5  12       14.54       13.16      4.36 o
   3   5  12        0.11       -2.87      2.87 o
   4   5  12        2.13        1.88      3.29 o
   5   5  12        0.57       -1.37      3.38 o
   6   5  12       13.89       12.17      4.17 o
   7   5  12        0.39        0.24      3.89 o
   8   5  12        1.43       -2.73      3.95 o
   9   5  12        0.45       -3.51      4.06 o
  10   5  12        3.69        7.11      5.03 o
  11   5  12        8.52       12.09      5.56 o
 -15   6  12        0.76        7.74      7.07 o
 -14   6  12       13.20       10.86      4.55 o
 -13   6  12        5.22       11.84      4.30 o
 -12   6  12        0.50        2.72      3.73 o
 -11   6  12        4.15        5.62      3.64 o
 -10   6  12        1.01       -0.37      3.31 o
  -9   6  12       11.22        9.47      3.48 o
  -8   6  12        0.33        4.32      3.25 o
  -7   6  12        0.63        3.32      3.03 o
  -6   6  12        0.34        0.18      2.85 o
  -5   6  12        7.26        3.30      3.26 o
  -4   6  12       10.12        8.02      3.21 o
  -3   6  12        2.17        0.45      2.92 o
  -2   6  12        0.80       -1.86      3.03 o
  -1   6  12        5.84        4.29      3.33 o
   0   6  12        3.14        0.75      3.09 o
   1   6  12        1.44        3.43      3.34 o
   2   6  12        7.44        8.40      3.80 o
   3   6  12        0.80       -3.30      3.30 o
   4   6  12        0.03        4.21      3.92 o
   5   6  12        6.80        5.39      5.02 o
   6   6  12        0.00       -1.82      4.18 o
   7   6  12        0.32       -0.90      6.06 o
   8   6  12        3.78       -5.69      5.83 o
   9   6  12        0.17       -6.62      6.62 o
 -10   7  12        2.38       -2.30      6.15 o
  -9   7  12        1.41       -5.97      5.97 o
  -8   7  12        0.45       -0.35      5.49 o
  -7   7  12        5.87        2.06      3.57 o
  -6   7  12        2.86        6.93      3.78 o
  -5   7  12        1.77        2.14      3.51 o
  -4   7  12        2.68        1.47      3.55 o
  -3   7  12        3.77        7.12      3.74 o
  -2   7  12        0.68        1.51      3.73 o
  -1   7  12        0.39        1.49      3.79 o
   0   7  12        0.24        2.79      3.93 o
   1   7  12        0.05        1.47      3.88 o
   2   7  12        0.02       -4.45      4.45 o
   3   7  12        0.00        1.59      7.20 o
   4   7  12        1.41       -6.30      6.89 o
 -21   0  13        0.20       -4.96      8.63 o
 -19   0  13        4.51        9.60      6.11 o
 -17   0  13       11.57       28.77      7.01 o
 -15   0  13       51.69       80.80      9.09 o
 -13   0  13       60.46       83.27      6.86 o
 -11   0  13        1.33        4.89      2.68 o
  -9   0  13      114.87      139.55      5.48 o
  -7   0  13       85.03       88.41      5.12 o
  -5   0  13      190.94      213.93      6.69 o
  -3   0  13        2.26        3.02      2.10 o
  -1   0  13      263.22      275.56      7.62 o
   1   0  13        2.74       -0.17      2.16 o
   3   0  13      121.30      123.21      7.73 o
   5   0  13       28.59       38.52      6.97 o
   7   0  13       63.35       73.63      7.20 o
   9   0  13      217.51      240.75     27.02 o
  11   0  13       16.63       24.60      7.57 o
  13   0  13       15.39       36.37      8.81 o
  15   0  13        0.52       10.24      7.68 o
 -22   1  13        0.38       -2.70      6.06 o
 -21   1  13        0.00       -1.27      5.41 o
 -20   1  13        1.69        0.59      4.85 o
 -19   1  13       43.01       43.77      6.99 o
 -18   1  13        0.80        4.52      3.64 o
 -17   1  13       44.55       42.38      5.46 o
 -16   1  13        8.81       14.54      4.57 o
 -15   1  13       59.62       48.51      5.64 o
 -14   1  13        0.41       -0.55      2.25 o
 -13   1  13      137.08      140.20      6.18 o
 -12   1  13       48.22       40.49      4.94 o
 -11   1  13       85.41       73.92      4.00 o
 -10   1  13        9.37        9.19      2.31 o
  -9   1  13      318.39      328.34      6.69 o
  -8   1  13      232.65      194.86      5.26 o
  -7   1  13       34.30       30.74      2.36 o
  -6   1  13       79.88       98.75      3.58 o
  -5   1  13       34.64       36.44      2.40 o
  -4   1  13      170.56      163.62      5.03 o
  -3   1  13        9.37       20.30      2.02 o
  -2   1  13      145.32      166.79      5.76 o
  -1   1  13       22.41       15.84      1.97 o
   0   1  13       12.51        9.63      2.16 o
   1   1  13       41.28       29.51      2.45 o
   2   1  13       35.33       32.19      4.45 o
   3   1  13        4.81        4.70      2.24 o
   4   1  13        0.10       -0.84      1.78 o
   5   1  13       52.55       56.36      3.95 o
   6   1  13       19.59       17.77      3.05 o
   7   1  13       32.37       29.19      4.81 o
   8   1  13        1.69       -1.07      2.73 o
   9   1  13        9.65        4.12      3.28 o
  10   1  13       16.17       16.00      4.06 o
  11   1  13       54.38       49.28      6.23 o
  12   1  13        7.25       18.12      5.22 o
  13   1  13        0.21       -4.62      4.62 o
  14   1  13       11.32       17.52     12.17 o
  15   1  13        0.76        7.35      6.13 o
 -21   2  13        0.63        1.48      6.42 o
 -20   2  13        1.24        2.25      6.01 o
 -19   2  13        2.61        2.79      5.73 o
 -18   2  13        3.63        8.43      4.95 o
 -17   2  13        0.31        0.66      3.82 o
 -16   2  13       29.78       29.23      4.37 o
 -15   2  13        0.05        1.19      2.92 o
 -14   2  13       32.50       30.55      4.72 o
 -13   2  13        0.64       -1.77      2.31 o
 -12   2  13       21.45       24.64      3.49 o
 -11   2  13       18.70       18.03      2.83 o
 -10   2  13        1.56       -0.24      2.04 o
  -9   2  13      157.23      184.16      5.86 o
  -8   2  13      507.62      585.81     11.39 o
  -7   2  13       52.30       74.47      4.06 o
  -6   2  13      883.83      925.79     12.69 o
  -5   2  13       32.86       21.99      3.12 o
  -4   2  13      233.47      254.51      6.43 o
  -3   2  13        0.29       -0.56      1.79 o
  -2   2  13      494.11      498.44      8.79 o
  -1   2  13      249.73      249.91      7.49 o
   0   2  13      885.18      947.35     13.20 o
   1   2  13       64.81       53.19      3.93 o
   2   2  13      180.93      194.69      6.19 o
   3   2  13       58.89       64.60      4.24 o
   4   2  13       48.16       59.80      7.17 o
   5   2  13       18.09       19.54      2.97 o
   6   2  13        8.09        7.36      2.83 o
   7   2  13        0.95       -2.87      2.87 o
   8   2  13       61.12       52.75      5.32 o
   9   2  13        1.24       -2.31      3.16 o
  10   2  13        1.82        5.58      3.92 o
  11   2  13        1.09       -0.69      4.62 o
  12   2  13        6.24        4.56      6.75 o
  13   2  13       10.23       11.89      7.65 o
  14   2  13        0.00        0.15      6.65 o
  15   2  13        4.36        3.99      7.58 o
 -20   3  13        7.65        7.66      6.84 o
 -19   3  13        2.76        3.37      4.94 o
 -18   3  13        0.02        9.47      5.00 o
 -17   3  13       14.65       12.52      4.49 o
 -16   3  13       32.53       21.87      4.70 o
 -15   3  13       68.84       66.47      6.15 o
 -14   3  13        0.81        1.81      3.22 o
 -13   3  13        5.44        9.69      3.36 o
 -12   3  13       10.58        3.08      2.82 o
 -11   3  13        6.69        3.22      2.82 o
 -10   3  13       58.21       40.95      4.32 o
  -9   3  13       47.41       48.00      4.83 o
  -8   3  13       31.33       28.89      3.57 o
  -7   3  13      142.41      151.07      8.02 o
  -6   3  13       51.93       51.71      4.31 o
  -5   3  13       53.89       69.77      4.72 o
  -4   3  13       52.93       46.46      3.79 o
  -3   3  13      236.80      255.97      7.08 o
  -2   3  13        7.11        1.53      2.38 o
  -1   3  13      344.48      344.11      8.35 o
   0   3  13      208.09      209.54      7.62 o
   1   3  13       38.77       29.79      3.85 o
   2   3  13       36.75       45.69      4.56 o
   3   3  13        8.75        5.04      2.94 o
   4   3  13       81.80       76.18      5.91 o
   5   3  13       18.74       17.28      5.44 o
   6   3  13        3.24        2.45      3.45 o
   7   3  13        2.51        2.33      3.48 o
   8   3  13        3.70       -4.11      4.11 o
   9   3  13       15.96       18.96      4.83 o
  10   3  13       13.96       17.31      5.02 o
  11   3  13        3.02        3.96      4.64 o
  12   3  13       11.51       25.57      6.70 o
  13   3  13        1.00       -3.18      5.05 o
  14   3  13        1.65        7.50      7.66 o
 -19   4  13        4.93       14.88      6.01 o
 -18   4  13        0.01        3.29      4.34 o
 -17   4  13       13.15       19.64      5.02 o
 -16   4  13       49.14       56.00      9.03 o
 -15   4  13       11.34       10.93      4.00 o
 -14   4  13        1.61       -0.01      2.91 o
 -13   4  13       13.72        8.35      3.53 o
 -12   4  13        0.41       -1.79      2.81 o
 -11   4  13       30.05       28.47      4.15 o
 -10   4  13        7.22        5.46      2.93 o
  -9   4  13       28.32       39.58      4.34 o
  -8   4  13        0.89        0.83      2.89 o
  -7   4  13        0.02       -1.72      2.40 o
  -6   4  13       10.78       13.65      3.34 o
  -5   4  13        1.85        0.87      2.34 o
  -4   4  13        0.01        2.12      2.43 o
  -3   4  13       81.92       79.46      5.28 o
  -2   4  13      129.13      153.02      6.84 o
  -1   4  13       12.50       10.54      3.20 o
   0   4  13        2.26       -1.64      2.60 o
   1   4  13        1.11        4.09      3.00 o
   2   4  13        5.43       18.51      3.69 o
   3   4  13        0.09       -1.17      2.86 o
   4   4  13       28.15       33.89      4.70 o
   5   4  13       10.05        8.34      3.77 o
   6   4  13        2.46        5.36      4.19 o
   7   4  13        4.82       -0.03      6.01 o
   8   4  13        8.87        4.43      4.10 o
   9   4  13        1.03       -0.65      4.37 o
  10   4  13        0.97       -1.30      4.40 o
  11   4  13       15.54       20.20      6.71 o
  12   4  13        2.07        2.35      6.83 o
 -17   5  13        0.07        1.14      5.31 o
 -16   5  13        1.52        3.12      4.25 o
 -15   5  13        0.65        0.93      3.88 o
 -14   5  13       25.76       17.39      5.19 o
 -13   5  13        4.69        8.64      3.97 o
 -12   5  13        1.75        3.09      3.55 o
 -11   5  13        4.11        1.74      3.31 o
 -10   5  13        8.22       16.52      3.75 o
  -9   5  13        1.24        7.84      3.32 o
  -8   5  13        0.03        0.99      2.89 o
  -7   5  13       11.39       13.71      3.47 o
  -6   5  13       18.35       12.87      3.38 o
  -5   5  13        4.61        6.89      3.14 o
  -4   5  13        0.49       -2.63      2.63 o
  -3   5  13       10.85       10.36      3.31 o
  -2   5  13       21.11       13.60      3.57 o
  -1   5  13        5.87        9.39      4.38 o
   0   5  13        3.07        1.38      3.08 o
   1   5  13        2.89        1.78      3.04 o
   2   5  13       12.30       11.77      3.78 o
   3   5  13        6.34        5.90      5.31 o
   4   5  13        0.05        4.66      3.69 o
   5   5  13       23.62       27.51      5.00 o
   6   5  13        2.46       -0.39      3.99 o
   7   5  13        1.47        1.05      4.20 o
   8   5  13        0.80       -0.03      4.21 o
   9   5  13        0.16        1.02      4.64 o
  10   5  13        0.71        1.13      5.04 o
 -14   6  13        1.68       -2.02      6.54 o
 -13   6  13        0.03        0.67      4.21 o
 -12   6  13        7.26       14.69      4.38 o
 -11   6  13        0.58        4.27      3.75 o
 -10   6  13        8.08       10.44      3.86 o
  -9   6  13        0.83        1.50      3.38 o
  -8   6  13        5.42        6.03      3.55 o
  -7   6  13        2.25        3.34      3.33 o
  -6   6  13        4.38        7.92      3.38 o
  -5   6  13        7.42        4.05      3.14 o
  -4   6  13        0.44       -3.41      3.95 o
  -3   6  13        0.05       -0.03      2.99 o
  -2   6  13        0.94        0.24      3.07 o
  -1   6  13        0.51       -3.06      3.06 o
   0   6  13        8.12        8.93      3.87 o
   1   6  13        0.00        1.50      3.62 o
   2   6  13        0.15        3.05      3.84 o
   3   6  13        1.30        7.58      4.19 o
   4   6  13        1.20        2.12      4.09 o
   5   6  13       13.33       14.76      4.81 o
   6   6  13        0.86        1.38      4.50 o
   7   6  13        2.00        0.54      5.84 o
   8   6  13        0.10       17.51     12.15 o
  -9   7  13        2.89        6.95      6.81 o
  -8   7  13        7.54        5.66      9.21 o
  -7   7  13        0.98        3.58      7.18 o
  -6   7  13        1.20        0.81      4.28 o
  -5   7  13        0.40       -3.13      4.19 o
  -4   7  13        2.53        6.44      4.02 o
  -3   7  13        1.15        4.89      3.93 o
  -2   7  13        0.00        0.67      3.81 o
  -1   7  13        2.70       -1.93      5.71 o
   0   7  13        0.64       -4.42      4.50 o
   1   7  13        1.34       -0.56      6.81 o
   2   7  13        0.15       -6.38      6.38 o
   3   7  13        0.02       -8.52      8.52 o
 -22   0  14        2.08       -6.91      6.91 o
 -20   0  14        0.03        5.18      6.49 o
 -18   0  14       19.12       19.42      6.87 o
 -16   0  14        1.03       -0.88      4.71 o
 -14   0  14       23.13        9.43      5.03 o
 -12   0  14       72.67       76.27      6.51 o
 -10   0  14      192.00      194.81      7.25 o
  -8   0  14      470.10      509.17     11.08 o
  -6   0  14     1725.28     1773.47     23.97 o
  -4   0  14      403.27      424.55     12.27 o
  -2   0  14      230.27      244.33      7.58 o
   0   0  14      104.49      117.36      5.84 o
   2   0  14       64.68       81.73      5.25 o
   4   0  14       27.72       32.04      8.41 o
   6   0  14        7.23        6.91      4.04 o
   8   0  14        9.87        6.48      8.49 o
  10   0  14       38.58       41.55      8.80 o
  12   0  14       13.99       -0.73      9.10 o
  14   0  14        8.88        6.06      7.45 o
 -21   1  14        2.05        6.08      5.74 o
 -20   1  14        1.19        1.75      5.31 o
 -19   1  14       11.26        1.82      4.95 o
 -18   1  14        0.68        0.88      3.79 o
 -17   1  14       35.66       41.61      5.53 o
 -16   1  14       20.20       17.15      3.93 o
 -15   1  14       12.80        8.87      4.42 o
 -14   1  14        2.45       -1.51      2.60 o
 -13   1  14        2.06        0.07      2.19 o
 -12   1  14       20.83       12.12      2.96 o
 -11   1  14      135.06      144.14      5.74 o
 -10   1  14        7.41       11.80      2.53 o
  -9   1  14       43.77       42.91      3.24 o
  -8   1  14       87.34      105.47      5.72 o
  -7   1  14      117.15      129.09      4.60 o
  -6   1  14        9.90       11.11      2.11 o
  -5   1  14      117.69       98.96      4.04 o
  -4   1  14       79.34       88.95      3.57 o
  -3   1  14      201.82      181.06      5.07 o
  -2   1  14        0.15       -1.58      1.58 o
  -1   1  14       29.75       29.69      2.71 o
   0   1  14       10.11        8.58      1.94 o
   1   1  14      385.04      387.75      7.45 o
   2   1  14       37.87       36.47      3.07 o
   3   1  14      252.92      284.70      8.41 o
   4   1  14        2.60        2.21      2.28 o
   5   1  14       69.91       86.31      5.33 o
   6   1  14        0.01        0.51      2.55 o
   7   1  14       56.44       57.47      7.86 o
   8   1  14        4.54        5.74      3.41 o
   9   1  14       23.21       20.57      4.27 o
  10   1  14        6.22        3.37      4.24 o
  11   1  14        7.75        0.97      5.96 o
  12   1  14        1.23       -0.58      4.97 o
  13   1  14        0.00        7.11      6.00 o
  14   1  14        0.44        6.58      6.22 o
  15   1  14        4.01       22.64     12.50 o
 -21   2  14        3.16        3.57      6.76 o
 -20   2  14        0.61        0.24      6.23 o
 -19   2  14       13.63       23.25      7.59 o
 -18   2  14        7.59        3.77      6.22 o
 -17   2  14       44.40       44.60      6.69 o
 -16   2  14       16.83       26.00      5.52 o
 -15   2  14        1.68       -1.39      3.05 o
 -14   2  14        0.75       -0.02      3.05 o
 -13   2  14        5.70        2.37      2.42 o
 -12   2  14       54.59       47.68      4.33 o
 -11   2  14       79.03       79.12      4.73 o
 -10   2  14       41.77       37.24      3.48 o
  -9   2  14       30.92       28.51      3.11 o
  -8   2  14        0.49       -0.14      2.06 o
  -7   2  14       68.68       77.67      4.28 o
  -6   2  14      234.95      230.11      6.52 o
  -5   2  14      336.58      329.30      7.36 o
  -4   2  14       81.79       82.36      4.36 o
  -3   2  14      203.84      200.31      6.08 o
  -2   2  14        6.55        4.24      2.32 o
  -1   2  14       25.37       21.63      2.90 o
   0   2  14        0.74       -1.90      2.06 o
   1   2  14      486.18      493.38     10.01 o
   2   2  14        5.60        2.92      2.43 o
   3   2  14        0.04       -0.49      2.13 o
   4   2  14       42.97       63.36      4.51 o
   5   2  14       92.85       93.05      5.59 o
   6   2  14        8.36        8.63      3.43 o
   7   2  14       17.44       22.47      4.23 o
   8   2  14        0.28       -2.55      3.15 o
   9   2  14        1.01        0.93      3.58 o
  10   2  14       17.42       22.36      5.92 o
  11   2  14        0.31        0.03      4.77 o
  12   2  14        0.01        3.72      7.04 o
  13   2  14        0.04       -2.44      6.64 o
  14   2  14        0.31       -1.79      6.95 o
 -20   3  14        1.34       -2.39     10.38 o
 -19   3  14        0.92        2.12      5.41 o
 -18   3  14        8.70        9.81      5.32 o
 -17   3  14        0.61       -2.50      3.62 o
 -16   3  14       46.79       51.99      5.88 o
 -15   3  14        3.95       10.01      3.90 o
 -14   3  14       10.21       12.74      3.34 o
 -13   3  14       28.15       24.34      4.22 o
 -12   3  14        9.13        6.56      3.18 o
 -11   3  14       31.26       56.96      6.35 o
 -10   3  14       28.24       29.01      4.03 o
  -9   3  14        1.45        1.68      2.45 o
  -8   3  14        0.13        0.78      2.48 o
  -7   3  14       17.56       27.78      3.66 o
  -6   3  14      299.44      299.61     11.88 o
  -5   3  14        0.73       -2.02      2.21 o
  -4   3  14        0.02        1.20      2.44 o
  -3   3  14        1.11        0.07      2.35 o
  -2   3  14       22.00       31.82      4.09 o
  -1   3  14        7.96        0.13      2.80 o
   0   3  14        7.71        7.29      2.79 o
   1   3  14        1.36        0.53      2.64 o
   2   3  14       19.29       22.21      7.38 o
   3   3  14       71.92       72.47      5.86 o
   4   3  14        1.50       -0.21      3.81 o
   5   3  14        6.20       -0.67      2.97 o
   6   3  14       12.83       12.01      4.00 o
   7   3  14        4.28        5.14      4.79 o
   8   3  14        1.81       -3.37      3.82 o
   9   3  14       15.91        7.65      4.56 o
  10   3  14        6.11        8.69      4.77 o
  11   3  14        0.15        3.10      5.25 o
  12   3  14        4.20        8.51      5.87 o
  13   3  14        0.62       -6.83      6.83 o
 -19   4  14        5.29       18.75      7.72 o
 -18   4  14        1.20        2.45      6.22 o
 -17   4  14        4.51        6.28      4.53 o
 -16   4  14        0.77        1.11      5.11 o
 -15   4  14        0.76       10.87      4.13 o
 -14   4  14        1.63        1.44      3.01 o
 -13   4  14        1.21        0.26      3.25 o
 -12   4  14       18.47       12.10      4.40 o
 -11   4  14       10.53       11.54      3.53 o
 -10   4  14       21.96       20.35      3.80 o
  -9   4  14       21.27       13.57      3.58 o
  -8   4  14       37.20       52.02      5.94 o
  -7   4  14        0.02        0.96      2.67 o
  -6   4  14       23.44       40.76      5.45 o
  -5   4  14       15.56       17.02      3.78 o
  -4   4  14        1.56        1.06      2.64 o
  -3   4  14       24.86       17.45      3.49 o
  -2   4  14       23.51       30.47      4.73 o
  -1   4  14       33.64       34.36      4.44 o
   0   4  14        4.24       -0.22      2.79 o
   1   4  14       30.93       36.92      4.63 o
   2   4  14        2.49        0.27      3.18 o
   3   4  14       13.64       15.31      4.02 o
   4   4  14        0.01       -2.45      3.40 o
   5   4  14       13.50       17.49      4.50 o
   6   4  14        4.54        5.73      4.17 o
   7   4  14        1.26       -0.04      5.29 o
   8   4  14        1.18        4.11      4.24 o
   9   4  14        0.42       -3.93      4.18 o
  10   4  14       14.07       25.78      6.06 o
  11   4  14        3.66       -1.29      4.99 o
  12   4  14        0.01        4.58      7.05 o
 -16   5  14        0.79        2.04      4.45 o
 -15   5  14        4.70        3.37      4.29 o
 -14   5  14        0.35        2.63      3.97 o
 -13   5  14       25.68       29.36      5.01 o
 -12   5  14       10.76       10.70      4.06 o
 -11   5  14        1.62        3.70      3.66 o
 -10   5  14       21.79       13.31      3.86 o
  -9   5  14       31.86       40.78      5.59 o
  -8   5  14        0.61        3.30      3.16 o
  -7   5  14        0.21        5.03      3.29 o
  -6   5  14        9.41        2.54      3.07 o
  -5   5  14       16.24       28.79      4.94 o
  -4   5  14        5.55        2.76      3.07 o
  -3   5  14       30.43       32.54      4.51 o
  -2   5  14        4.17       -1.02      3.70 o
  -1   5  14        1.07       -2.88      2.88 o
   0   5  14        0.56       -0.92      3.07 o
   1   5  14        5.51        2.59      3.32 o
   2   5  14        0.02       -2.58      3.28 o
   3   5  14        0.08       -0.70      3.78 o
   4   5  14       15.27       15.74      4.56 o
   5   5  14        4.45        3.36      4.31 o
   6   5  14        4.86        7.35      4.53 o
   7   5  14        0.01       -0.24      4.51 o
   8   5  14        0.05        2.12      4.64 o
   9   5  14        0.51       -4.71      4.71 o
 -13   6  14       14.20       10.81      7.96 o
 -12   6  14        0.49        4.70      4.16 o
 -11   6  14        0.14        0.15      3.70 o
 -10   6  14        1.08       -0.76      3.52 o
  -9   6  14        0.59        0.11      3.52 o
  -8   6  14        6.27        5.18      3.56 o
  -7   6  14       12.29       10.14      3.76 o
  -6   6  14        3.42       -1.11      3.23 o
  -5   6  14        0.39        2.06      3.37 o
  -4   6  14        4.60        1.27      3.21 o
  -3   6  14        0.91        6.83      3.59 o
  -2   6  14        0.01       -2.88      3.26 o
  -1   6  14        0.02        0.24      3.77 o
   0   6  14        0.40       -2.17      3.66 o
   1   6  14        6.24        5.31      3.96 o
   2   6  14        0.41        4.36      3.98 o
   3   6  14        2.20        0.63      4.12 o
   4   6  14        3.08        5.49      4.51 o
   5   6  14        1.26        8.05      4.95 o
   6   6  14        0.20       -2.42      7.06 o
  -7   7  14        0.61       -1.57      6.44 o
  -6   7  14        3.17       -3.79      8.70 o
  -5   7  14        2.37        6.08      6.76 o
  -4   7  14        2.59       -1.78      6.77 o
  -3   7  14        0.26       -4.77      6.29 o
  -2   7  14        0.17       -6.26      6.26 o
  -1   7  14        0.26       -7.20     10.87 o
   0   7  14        3.75        0.82      7.13 o
 -21   0  15        2.53        1.62      7.18 o
 -19   0  15       40.54       43.20     16.37 o
 -17   0  15        1.37        0.06      5.11 o
 -15   0  15        0.45        0.26      4.27 o
 -13   0  15       55.96       59.40      8.63 o
 -11   0  15       27.37       20.57      4.29 o
  -9   0  15      375.37      403.23     10.27 o
  -7   0  15      202.12      209.10      7.39 o
  -5   0  15      385.88      405.37     10.31 o
  -3   0  15      554.22      553.39     14.03 o
  -1   0  15       17.71        7.43      2.78 o
   1   0  15       16.46       18.81      5.08 o
   3   0  15        6.74        3.65      3.43 o
   5   0  15       90.72       90.49     15.29 o
   7   0  15        0.10        5.76      5.61 o
   9   0  15       12.26        8.35      6.67 o
  11   0  15        3.76        7.01      6.79 o
  13   0  15       16.54       15.77     11.18 o
 -21   1  15        4.48       -4.16      5.42 o
 -20   1  15        0.98       -4.98      4.98 o
 -19   1  15        3.59       14.11      5.83 o
 -18   1  15        5.42        2.11      4.59 o
 -17   1  15        0.76       -1.22      3.48 o
 -16   1  15       23.58       22.18      4.74 o
 -15   1  15        0.34       -0.80      2.89 o
 -14   1  15        9.08        7.40      3.24 o
 -13   1  15       18.85       16.39      4.72 o
 -12   1  15      179.80      206.42      7.00 o
 -11   1  15       92.12       77.98      4.79 o
 -10   1  15       22.45       15.43      2.80 o
  -9   1  15       86.72       62.98      5.53 o
  -8   1  15      155.29      181.41      6.11 o
  -7   1  15       39.69       31.21      2.89 o
  -6   1  15       87.38       99.97      4.33 o
  -5   1  15        6.62        2.73      1.87 o
  -4   1  15       20.01       19.20      2.41 o
  -3   1  15       24.98        8.83      2.10 o
  -2   1  15        0.02       -1.19      1.69 o
  -1   1  15        9.85        3.99      1.92 o
   0   1  15      124.21      146.10      5.07 o
   1   1  15       34.94       41.16      3.61 o
   2   1  15        7.01        2.38      2.32 o
   3   1  15        7.44        1.81      2.47 o
   4   1  15       13.41       19.47      3.17 o
   5   1  15        3.93       -0.95      2.61 o
   6   1  15       29.28       26.76      6.00 o
   7   1  15        2.42       -2.55      3.57 o
   8   1  15        4.35        0.80      3.31 o
   9   1  15        1.32        5.10      4.37 o
  10   1  15        0.31        0.55      4.32 o
  11   1  15        0.01        4.46      5.34 o
  12   1  15        0.84       -2.18      5.35 o
  13   1  15        0.40       -2.25      5.68 o
  14   1  15        2.14       -7.05      7.05 o
 -21   2  15        2.03       -0.19      6.84 o
 -20   2  15        0.00        0.45      6.15 o
 -19   2  15        2.54        9.43      6.76 o
 -18   2  15        5.15        5.21      5.86 o
 -17   2  15       14.22       12.04      5.24 o
 -16   2  15       53.56       60.54      6.94 o
 -15   2  15        2.67        3.14      3.11 o
 -14   2  15        9.57        5.54      3.22 o
 -13   2  15        1.29        1.81      2.48 o
 -12   2  15       71.33       93.08      5.98 o
 -11   2  15        2.75        4.32      2.69 o
 -10   2  15        0.04        2.85      2.35 o
  -9   2  15        5.12        1.03      2.11 o
  -8   2  15      164.96      200.10      6.47 o
  -7   2  15      158.80      143.75      5.63 o
  -6   2  15        2.55       -0.02      2.20 o
  -5   2  15       40.48       43.99      3.66 o
  -4   2  15       90.95      105.21      7.36 o
  -3   2  15       23.80       16.67      2.80 o
  -2   2  15        3.09        1.10      2.11 o
  -1   2  15      146.94      163.82      6.78 o
   0   2  15        7.83        8.13      2.57 o
   1   2  15        0.07       -0.70      2.18 o
   2   2  15        8.32        2.74      2.41 o
   3   2  15        0.51       -1.88      2.97 o
   4   2  15      237.50      275.76     10.30 o
   5   2  15       20.21       22.11      3.78 o
   6   2  15        5.35        7.26      3.65 o
   7   2  15        0.64        1.44      3.49 o
   8   2  15        8.11       12.72      4.37 o
   9   2  15       11.99        8.15      5.08 o
  10   2  15       21.68       23.42      6.32 o
  11   2  15        8.67        4.71      9.71 o
  12   2  15        0.98        4.70      7.24 o
  13   2  15        0.64       -4.30      7.24 o
 -20   3  15        8.27       27.91      9.04 o
 -19   3  15        0.35        4.74     10.92 o
 -18   3  15        0.07        2.72      5.12 o
 -17   3  15        8.83       10.45      6.71 o
 -16   3  15       15.05       17.93      4.54 o
 -15   3  15        6.02        7.16      4.51 o
 -14   3  15        3.07       -1.79      2.70 o
 -13   3  15        0.59        0.74      3.90 o
 -12   3  15        0.93        0.32      2.98 o
 -11   3  15       16.35       20.77      3.85 o
 -10   3  15       10.96       10.06      3.79 o
  -9   3  15        3.21       10.39      5.70 o
  -8   3  15        4.08        3.83      2.70 o
  -7   3  15        0.06       -1.70      2.40 o
  -6   3  15        0.44       -1.23      2.46 o
  -5   3  15       18.74       22.67      3.65 o
  -4   3  15        7.09        9.81      3.09 o
  -3   3  15      237.54      230.18      8.28 o
  -2   3  15       33.49       32.32      4.15 o
  -1   3  15       39.81       37.89      4.69 o
   0   3  15        1.56        4.58      2.90 o
   1   3  15       66.07       83.71      6.40 o
   2   3  15        0.89        0.22      2.99 o
   3   3  15        7.92       15.49      3.93 o
   4   3  15        3.27        1.62      3.35 o
   5   3  15       28.98       40.87      5.01 o
   6   3  15       19.60       15.37      5.52 o
   7   3  15       20.07       24.09      5.19 o
   8   3  15        0.01       -3.62      3.62 o
   9   3  15        0.03        1.03      4.39 o
  10   3  15        7.39        8.07      5.51 o
  11   3  15       19.49       17.56      6.62 o
  12   3  15        1.88        9.05      8.28 o
 -18   4  15        0.35        8.68      5.48 o
 -17   4  15        0.47       -2.53      5.42 o
 -16   4  15        5.09        4.55      4.24 o
 -15   4  15        9.49       10.17      4.20 o
 -14   4  15       33.64       23.34      5.79 o
 -13   4  15       11.39        7.46      3.88 o
 -12   4  15        0.01       -0.08      3.15 o
 -11   4  15        0.36        0.70      3.04 o
 -10   4  15        5.46        2.32      3.08 o
  -9   4  15       23.47       25.25      4.18 o
  -8   4  15        0.54       -0.80      2.78 o
  -7   4  15       40.36       55.33      5.20 o
  -6   4  15        1.06        0.06      2.71 o
  -5   4  15       18.62       17.66      3.58 o
  -4   4  15        5.38       -0.65      2.70 o
  -3   4  15       99.98      107.54      6.58 o
  -2   4  15        0.10        1.72      2.97 o
  -1   4  15        0.23       -2.11      2.97 o
   0   4  15        8.39       14.04      4.07 o
   1   4  15        3.10        9.03      3.75 o
   2   4  15        0.01       -4.21      4.21 o
   3   4  15        4.01        0.27      3.57 o
   4   4  15        6.55       12.01      4.28 o
   5   4  15       33.81       34.43      7.72 o
   6   4  15        1.32       -0.32      4.05 o
   7   4  15        0.11       -3.89      3.89 o
   8   4  15        0.13        0.67      4.18 o
   9   4  15        0.03        0.68      4.69 o
  10   4  15        0.87        0.13      5.02 o
  11   4  15        2.11        8.59      6.26 o
 -16   5  15        1.20        4.37      5.38 o
 -15   5  15        8.86       14.06      4.39 o
 -14   5  15        6.18        1.81      4.08 o
 -13   5  15        3.98        5.41      4.90 o
 -12   5  15        2.72        5.19      4.89 o
 -11   5  15        0.12       -3.36      3.36 o
 -10   5  15       13.45        8.68      4.05 o
  -9   5  15        0.53        2.47      4.10 o
  -8   5  15       52.68       54.53      8.16 o
  -7   5  15        2.62       -0.09      3.38 o
  -6   5  15       17.66       18.58      3.86 o
  -5   5  15        0.65        3.09      3.19 o
  -4   5  15        1.56        1.46      3.24 o
  -3   5  15        0.10       -2.97      2.97 o
  -2   5  15       41.12       34.12      8.32 o
  -1   5  15        9.17        3.87      3.58 o
   0   5  15        0.93       -0.04      3.37 o
   1   5  15        0.44       -3.26      3.26 o
   2   5  15        1.14        1.60      4.45 o
   3   5  15        6.82        1.53      3.88 o
   4   5  15        0.74       -1.98      3.77 o
   5   5  15        4.33        5.87      4.65 o
   6   5  15        0.46        2.08      4.46 o
   7   5  15        3.28        0.82      4.92 o
   8   5  15        2.05       -4.84      4.84 o
 -12   6  15        0.05       -5.91      5.91 o
 -11   6  15        0.24        0.81      4.09 o
 -10   6  15        7.16       -2.89      3.72 o
  -9   6  15       12.23        8.28      4.10 o
  -8   6  15        0.18       -1.72      3.64 o
  -7   6  15        8.58        9.67      4.10 o
  -6   6  15        0.29        0.21      3.97 o
  -5   6  15        0.00        1.06      3.31 o
  -4   6  15        1.67        0.87      3.86 o
  -3   6  15        0.90        0.92      3.49 o
  -2   6  15        4.05       -1.21      3.47 o
  -1   6  15       10.02       15.46      4.53 o
   0   6  15        1.11       -1.25      3.73 o
   1   6  15        0.05        4.41      4.17 o
   2   6  15        0.65       -1.11      4.02 o
   3   6  15        2.93        3.97      4.56 o
   4   6  15        3.75       -2.81      8.94 o
   5   6  15        0.02       -6.43      7.04 o
 -20   0  16        1.61       11.38      7.22 o
 -18   0  16        2.01        5.33      5.95 o
 -16   0  16       92.42      108.97     14.97 o
 -14   0  16       21.63       13.78      5.60 o
 -12   0  16      149.86      124.20     10.82 o
 -10   0  16       72.31       69.45      6.29 o
  -8   0  16      135.34      163.88      9.03 o
  -6   0  16       18.20        5.17      2.93 o
  -4   0  16      132.42      158.32      6.81 o
  -2   0  16        5.83        2.64      2.46 o
   0   0  16        0.18        1.74      2.83 o
   2   0  16      184.94      214.75     10.01 o
   4   0  16      130.94      157.20     14.31 o
   6   0  16        8.09        7.78      6.06 o
   8   0  16        3.10        3.73      5.70 o
  10   0  16        3.32        6.38      6.81 o
  12   0  16        0.01       -2.18      7.89 o
 -21   1  16        0.08       -3.76      5.45 o
 -20   1  16        0.60       -5.02      5.02 o
 -19   1  16        8.50        6.47      5.66 o
 -18   1  16       33.94       25.92      6.37 o
 -17   1  16        5.05       10.86      4.54 o
 -16   1  16        0.19       -3.19      3.19 o
 -15   1  16        0.66       -0.88      3.41 o
 -14   1  16        0.40        0.92      2.85 o
 -13   1  16        0.12       -0.99      2.66 o
 -12   1  16        0.30        0.82      2.59 o
 -11   1  16        0.09        3.30      2.42 o
 -10   1  16       55.00       51.06      4.07 o
  -9   1  16        1.49        2.27      2.29 o
  -8   1  16       21.46       19.71      2.96 o
  -7   1  16       98.30       79.44      4.62 o
  -6   1  16       46.81       34.30      3.74 o
  -5   1  16      136.84      143.57      5.72 o
  -4   1  16       68.38       70.97      4.38 o
  -3   1  16        2.77        1.82      2.21 o
  -2   1  16       27.64       33.37      3.35 o
  -1   1  16       27.50       19.85      3.43 o
   0   1  16        3.51       -1.00      2.02 o
   1   1  16        3.57        0.40      2.43 o
   2   1  16      205.55      231.06      8.61 o
   3   1  16        6.20        1.28      2.65 o
   4   1  16       52.51       56.87      5.21 o
   5   1  16       19.77       25.58      4.14 o
   6   1  16       17.44       18.61      3.96 o
   7   1  16       10.64       10.78      4.43 o
   8   1  16       12.39        6.44      4.41 o
   9   1  16        7.32        2.54      4.41 o
  10   1  16        0.02        0.42      5.55 o
  11   1  16        3.17       -3.99      5.60 o
  12   1  16        1.73        0.73      6.32 o
  13   1  16        2.18       -2.49      7.65 o
 -20   2  16        2.13        4.96      6.78 o
 -19   2  16       10.69       16.16      7.39 o
 -18   2  16        2.84       -5.18      5.18 o
 -17   2  16        3.66        6.87      5.98 o
 -16   2  16       16.27       20.70      5.52 o
 -15   2  16       32.59       34.44      5.58 o
 -14   2  16        0.09       -1.29      3.50 o
 -13   2  16       31.71       36.46      3.95 o
 -12   2  16       35.84       39.77      4.34 o
 -11   2  16      272.98      322.93      9.14 o
 -10   2  16        7.33       11.08      3.14 o
  -9   2  16      180.18      204.43      7.59 o
  -8   2  16        0.05       -2.22      2.22 o
  -7   2  16      168.82      191.84      7.21 o
  -6   2  16        5.70       -0.95      2.25 o
  -5   2  16      133.42      150.20      5.94 o
  -4   2  16      118.46       98.83      5.07 o
  -3   2  16        7.67        1.53      2.44 o
  -2   2  16       59.56       61.03      5.55 o
  -1   2  16        6.80        7.32      2.85 o
   0   2  16       90.96       81.36      5.39 o
   1   2  16       27.68       22.97      3.75 o
   2   2  16        1.34       -0.83      2.49 o
   3   2  16       12.91        3.88      3.26 o
   4   2  16       38.08       53.04      5.21 o
   5   2  16        1.36        2.16      3.02 o
   6   2  16        6.60       11.01      3.82 o
   7   2  16       14.51        8.71      4.29 o
   8   2  16        1.29       -1.68      8.75 o
   9   2  16        7.11        8.55      7.12 o
  10   2  16        0.07       -0.91      6.57 o
  11   2  16        0.06        0.16      7.39 o
  12   2  16        1.54        0.55     14.06 o
 -19   3  16        1.90       -3.90      6.20 o
 -18   3  16        4.74        8.74      7.99 o
 -17   3  16        2.25        2.08      4.72 o
 -16   3  16        4.96        7.89      5.11 o
 -15   3  16        0.53        1.46      3.86 o
 -14   3  16       17.82       16.54      3.79 o
 -13   3  16       16.06       17.55      4.66 o
 -12   3  16       44.41       50.56      5.44 o
 -11   3  16        1.79        0.09      3.04 o
 -10   3  16       52.84       63.03      5.50 o
  -9   3  16       21.28       27.77      4.26 o
  -8   3  16       63.19       67.90      8.42 o
  -7   3  16       10.94        8.96      3.48 o
  -6   3  16      132.21      141.55     11.23 o
  -5   3  16       49.85       50.68      5.37 o
  -4   3  16        0.82       -0.44      2.85 o
  -3   3  16        1.05       -0.58      2.79 o
  -2   3  16        0.83        0.72      2.85 o
  -1   3  16        8.25        6.07      4.40 o
   0   3  16       14.07       20.02      4.13 o
   1   3  16        0.06       -2.74      2.74 o
   2   3  16       27.13       26.75      4.61 o
   3   3  16       13.89       10.19      3.95 o
   4   3  16        0.44       -0.19      3.60 o
   5   3  16       11.30        8.66      7.34 o
   6   3  16        4.32       -2.79      3.84 o
   7   3  16        0.01        2.14      4.36 o
   8   3  16        0.94       -1.10      4.32 o
   9   3  16        0.62       -3.26      5.03 o
  10   3  16        9.20       12.34      6.61 o
  11   3  16        0.01        3.15      7.76 o
 -17   4  16        5.68       10.05      4.88 o
 -16   4  16        2.85        3.20      4.33 o
 -15   4  16        9.04        9.18      4.00 o
 -14   4  16        6.51        9.41      4.18 o
 -13   4  16        7.31        9.92      3.89 o
 -12   4  16        6.87        4.56      3.76 o
 -11   4  16        1.63       -0.51      3.22 o
 -10   4  16       34.22       38.35      4.99 o
  -9   4  16        3.29        2.63      3.29 o
  -8   4  16        8.49        5.08      3.35 o
  -7   4  16        1.86        2.83      3.12 o
  -6   4  16        9.87        3.08      3.25 o
  -5   4  16       34.54       49.86      5.23 o
  -4   4  16        7.55       10.46      3.66 o
  -3   4  16        7.67       11.22      3.62 o
  -2   4  16       18.66       11.29      4.04 o
  -1   4  16       14.20       25.00      4.60 o
   0   4  16        5.87        3.79      3.60 o
   1   4  16       10.87        8.30      3.95 o
   2   4  16        1.59        1.71      3.76 o
   3   4  16        3.20        7.42      4.19 o
   4   4  16        2.33        5.14      4.50 o
   5   4  16       30.19       36.84      5.73 o
   6   4  16        0.34       -0.88      4.20 o
   7   4  16        0.00        0.20      4.29 o
   8   4  16        0.03        1.00      4.76 o
   9   4  16        0.17        2.69      4.98 o
  10   4  16        0.32       -2.40      6.99 o
 -15   5  16        4.13        8.68      4.67 o
 -14   5  16        0.00        5.08      4.41 o
 -13   5  16        0.25        3.13      4.00 o
 -12   5  16        2.12        2.68      4.01 o
 -11   5  16        3.22        4.61      3.95 o
 -10   5  16        1.10       -1.29      3.62 o
  -9   5  16        0.18        9.99      3.92 o
  -8   5  16        2.41        2.92      3.62 o
  -7   5  16        3.00       -2.37      3.30 o
  -6   5  16        0.62        0.31      3.40 o
  -5   5  16       31.77       31.71      4.84 o
  -4   5  16        0.03       -3.21      3.47 o
  -3   5  16        0.97        3.35      3.55 o
  -2   5  16       13.82        4.37      3.65 o
  -1   5  16        0.32        0.65      3.39 o
   0   5  16       10.96       12.33      4.82 o
   1   5  16        3.01        7.86      5.14 o
   2   5  16        0.24        0.69      3.74 o
   3   5  16        0.04        3.22      4.31 o
   4   5  16        0.07        1.70      4.47 o
   5   5  16        3.33        2.86      4.55 o
   6   5  16        5.21        4.89      4.77 o
   7   5  16        1.99       -1.78      6.28 o
 -11   6  16        0.66        5.06      6.63 o
 -10   6  16        1.45       -2.72      4.62 o
  -9   6  16        0.00       -3.69      3.78 o
  -8   6  16       13.27       14.82      4.48 o
  -7   6  16        4.43        6.20      4.15 o
  -6   6  16        0.65       -1.75      3.77 o
  -5   6  16        0.67       -3.95      3.95 o
  -4   6  16        7.95        5.09      4.03 o
  -3   6  16        9.92        5.26      4.10 o
  -2   6  16        5.60        3.28      4.12 o
  -1   6  16        1.64        8.47      4.75 o
   0   6  16        3.18        1.66      4.22 o
   1   6  16        0.41       -0.03      4.32 o
   2   6  16        0.24       -0.43      5.83 o
   3   6  16        0.79       -2.71      7.10 o
 -19   0  17       10.57       14.25      7.44 o
 -17   0  17       10.11        4.48      6.18 o
 -15   0  17       31.78       31.84      9.60 o
 -13   0  17      386.26      445.52     54.11 o
 -11   0  17        9.78        9.00      4.83 o
  -9   0  17       12.18       12.34      3.84 o
  -7   0  17       19.50       22.39      4.27 o
  -5   0  17        0.43       -1.82      3.44 o
  -3   0  17      102.10      112.22      7.46 o
  -1   0  17       93.41       84.00     12.25 o
   1   0  17      104.38      110.19     12.40 o
   3   0  17       81.05       58.95      9.64 o
   5   0  17       28.51       23.82      7.27 o
   7   0  17        3.36        0.84      6.04 o
   9   0  17        0.98        7.11     12.51 o
  11   0  17        0.75        1.25      7.46 o
 -20   1  17        0.52        4.82      5.88 o
 -19   1  17        3.03        8.64      5.72 o
 -18   1  17        0.08        3.79      5.18 o
 -17   1  17        9.33        9.94      7.16 o
 -16   1  17        0.11       -3.49      3.49 o
 -15   1  17        5.82        1.87      3.75 o
 -14   1  17        6.50        3.14      3.24 o
 -13   1  17        8.72       18.47      3.80 o
 -12   1  17        0.54        1.22      2.80 o
 -11   1  17       80.19       95.83      7.36 o
 -10   1  17        0.50        1.17      2.57 o
  -9   1  17       20.51       25.20      3.32 o
  -8   1  17        6.05        1.29      2.29 o
  -7   1  17       21.28       13.74      3.34 o
  -6   1  17       62.30       52.30      4.12 o
  -5   1  17       80.75       93.72      5.12 o
  -4   1  17        4.45        6.46      2.53 o
  -3   1  17        3.47        3.99      2.49 o
  -2   1  17      130.16      173.44      6.49 o
  -1   1  17       84.92       88.53      5.65 o
   0   1  17       44.02       51.58      4.33 o
   1   1  17       13.59       12.53      3.08 o
   2   1  17       17.17       24.54      5.01 o
   3   1  17       11.34       17.84      3.76 o
   4   1  17       57.32       67.44      6.60 o
   5   1  17        9.42       10.93      3.49 o
   6   1  17        6.72       -0.32      3.85 o
   7   1  17        5.62        1.15      4.12 o
   8   1  17        3.09       -2.57      4.89 o
   9   1  17        0.93        5.02      5.94 o
  10   1  17        3.37        8.53      6.44 o
  11   1  17        0.42       -5.61      5.84 o
  12   1  17        1.53       -7.00      7.00 o
 -20   2  17        0.02       -2.98     12.47 o
 -19   2  17        0.93       -1.81      6.04 o
 -18   2  17        0.70       -2.23      5.86 o
 -17   2  17        1.99        3.84      5.89 o
 -16   2  17       29.62       46.94      7.06 o
 -15   2  17        0.30        2.84      3.89 o
 -14   2  17       14.50       10.49      4.18 o
 -13   2  17        0.83        3.45      3.60 o
 -12   2  17        0.03        0.35      3.00 o
 -11   2  17        9.99        6.99      3.15 o
 -10   2  17        4.22        2.25      2.75 o
  -9   2  17        2.50       -2.51      2.51 o
  -8   2  17       55.91       47.83      6.66 o
  -7   2  17       16.09       18.69      3.41 o
  -6   2  17       23.88       14.60      5.11 o
  -5   2  17        2.44       -1.19      2.47 o
  -4   2  17       60.03       60.63      4.89 o
  -3   2  17        3.83       10.14      3.07 o
  -2   2  17        1.47       -1.80      2.54 o
  -1   2  17        0.35        4.10      2.84 o
   0   2  17        9.39        8.26      3.14 o
   1   2  17        1.04        4.48      3.15 o
   2   2  17        4.87        0.91      2.93 o
   3   2  17       10.37        8.83      3.55 o
   4   2  17        1.86        6.31      3.55 o
   5   2  17        0.18       -3.26      3.26 o
   6   2  17        1.42       -1.98      3.85 o
   7   2  17        1.44       -4.17      4.17 o
   8   2  17        0.01        0.94      6.19 o
   9   2  17        3.74        7.13     14.67 o
  10   2  17        4.55       15.17      8.39 o
  11   2  17        2.05        1.11      8.97 o
 -18   3  17        1.00       12.98      6.05 o
 -17   3  17        0.56       -3.69      4.77 o
 -16   3  17        0.02        1.84      4.64 o
 -15   3  17       24.04       16.69      9.45 o
 -14   3  17        0.89       -3.02      3.12 o
 -13   3  17        0.22        4.02      3.74 o
 -12   3  17        4.32        5.26      4.17 o
 -11   3  17       84.56       69.55      6.22 o
 -10   3  17       18.87       10.31      3.66 o
  -9   3  17        0.22        3.79      3.29 o
  -8   3  17       31.05       17.89      3.87 o
  -7   3  17        1.64       -2.82      2.82 o
  -6   3  17       40.87       46.52      5.04 o
  -5   3  17       22.30       17.99      3.86 o
  -4   3  17       12.77       11.03      3.53 o
  -3   3  17        2.34       -2.86      2.86 o
  -2   3  17       16.45       21.47      5.93 o
  -1   3  17        7.41        5.13      3.21 o
   0   3  17        1.48        1.92      3.42 o
   1   3  17        2.29        8.70      3.97 o
   2   3  17       22.16       28.57      4.79 o
   3   3  17        1.64       -3.52      3.60 o
   4   3  17       13.38       16.67      4.77 o
   5   3  17        2.45       -1.29      3.72 o
   6   3  17        3.00        4.63      7.25 o
   7   3  17        7.36       18.17      6.11 o
   8   3  17        2.22       -1.64      5.03 o
   9   3  17        1.30       -3.62      5.48 o
  10   3  17        0.97        1.95     10.35 o
 -17   4  17        1.48        4.55      6.87 o
 -16   4  17        0.06       11.29      4.91 o
 -15   4  17        8.61       17.50      4.39 o
 -14   4  17        0.44       -3.66      3.66 o
 -13   4  17       24.28       32.71      6.22 o
 -12   4  17        9.76       13.83      4.13 o
 -11   4  17        5.91       13.00      4.19 o
 -10   4  17       17.29       19.53      4.33 o
  -9   4  17       13.79       20.14      4.65 o
  -8   4  17        2.52        2.80      3.24 o
  -7   4  17        1.50        0.03      3.24 o
  -6   4  17        0.15       -2.16      3.00 o
  -5   4  17        0.01       -2.35      2.93 o
  -4   4  17        1.92       -0.66      3.14 o
  -3   4  17        0.28        4.00      4.77 o
  -2   4  17       19.19       13.21      3.99 o
  -1   4  17        0.08        4.85      3.71 o
   0   4  17        1.13       -3.19      3.19 o
   1   4  17        0.15        2.77      3.76 o
   2   4  17        3.23       -0.04      3.92 o
   3   4  17        9.05       14.42      4.80 o
   4   4  17       20.55       35.84      7.94 o
   5   4  17        0.00       -3.50      4.03 o
   6   4  17        0.00       -1.62      4.44 o
   7   4  17        0.72        5.04      4.71 o
   8   4  17        1.28        1.86      4.99 o
 -14   5  17        1.43       -2.72      5.11 o
 -13   5  17        0.60        1.42      4.07 o
 -12   5  17       13.84       19.06      5.02 o
 -11   5  17        1.02        4.95      4.28 o
 -10   5  17        1.10        4.18      4.88 o
  -9   5  17        2.04        1.59      3.73 o
  -8   5  17        0.35       -2.15      3.66 o
  -7   5  17        0.93       -2.89      3.43 o
  -6   5  17       10.28       16.77      4.33 o
  -5   5  17        0.09       -0.52      3.25 o
  -4   5  17        0.67        2.85      3.65 o
  -3   5  17        1.41        3.87      3.53 o
  -2   5  17       13.08       13.92      4.16 o
  -1   5  17        7.79        9.60      4.50 o
   0   5  17        0.04       -1.56      3.70 o
   1   5  17        0.43        0.10      4.06 o
   2   5  17        5.02        5.34      4.57 o
   3   5  17        0.30       -3.64      4.11 o
   4   5  17        4.17        5.87      4.65 o
   5   5  17        0.43       -4.53      4.53 o
   6   5  17        0.05       -2.36      6.04 o
 -10   6  17        1.47       -0.64      6.42 o
  -9   6  17        0.00        3.78      6.55 o
  -8   6  17        5.09       -4.79      4.94 o
  -7   6  17        1.79        6.88      5.51 o
  -6   6  17        0.36       -2.29      3.90 o
  -5   6  17        5.97        8.13      4.44 o
  -4   6  17        9.58       12.82      4.73 o
  -3   6  17        0.15       -1.00      4.15 o
  -2   6  17        0.25       -2.16      5.60 o
  -1   6  17        2.22        6.39      5.73 o
   0   6  17        0.04        8.12     14.06 o
   1   6  17        2.35       11.26     10.03 o
 -20   0  18        4.92        2.88      7.19 o
 -18   0  18        1.56       -5.84      5.84 o
 -16   0  18       37.17       28.77      7.77 o
 -14   0  18        1.30       -4.60      4.60 o
 -12   0  18      152.37      162.17     13.01 o
 -10   0  18       68.20       67.48      9.07 o
  -8   0  18       74.91       54.38      8.89 o
  -6   0  18       12.37       -1.13      2.99 o
  -4   0  18        0.02       -2.93      2.93 o
  -2   0  18        3.84        6.20      3.85 o
   0   0  18      188.19      190.75     13.42 o
   2   0  18        3.50       13.02      6.03 o
   4   0  18      132.68      176.11     12.06 o
   6   0  18        2.14        3.94      5.87 o
   8   0  18       27.89       30.23      9.03 o
  10   0  18        4.00        4.07      9.73 o
 -20   1  18        2.12        8.77      6.37 o
 -19   1  18        3.91        2.34      5.39 o
 -18   1  18        0.91        5.07      5.28 o
 -17   1  18       14.84       21.84      6.17 o
 -16   1  18        7.54        4.82      4.88 o
 -15   1  18        3.54        6.68      4.73 o
 -14   1  18       11.66       23.70      4.82 o
 -13   1  18       83.43       84.10      7.21 o
 -12   1  18       68.21       66.70      6.52 o
 -11   1  18        0.64        4.15      3.11 o
 -10   1  18        4.82       10.02      3.36 o
  -9   1  18        2.05        0.09      2.62 o
  -8   1  18       14.98       22.73      3.61 o
  -7   1  18      112.39      136.89      8.12 o
  -6   1  18        6.17        7.56      3.34 o
  -5   1  18        9.88       10.10      2.80 o
  -4   1  18        1.06        0.94      2.41 o
  -3   1  18        3.32       -0.36      3.06 o
  -2   1  18       50.90       68.19      5.31 o
  -1   1  18       86.59       94.87      6.14 o
   0   1  18       20.83       23.77      4.19 o
   1   1  18       26.87       20.64      5.08 o
   2   1  18       39.13       31.31      5.58 o
   3   1  18        0.29        2.27      3.01 o
   4   1  18       15.73       21.64      5.09 o
   5   1  18        0.74       -3.71      3.71 o
   6   1  18        0.72        0.02      4.27 o
   7   1  18        0.49        4.85      5.45 o
   8   1  18        9.96       16.74      6.40 o
   9   1  18        1.10       -5.52      5.52 o
  10   1  18        0.20       -1.49      6.39 o
  11   1  18        1.31        3.60      6.62 o
 -19   2  18        8.76       12.53      7.60 o
 -18   2  18        0.07       10.02      6.93 o
 -17   2  18        2.22       -2.46      5.98 o
 -16   2  18        2.71       -4.43      5.30 o
 -15   2  18        6.50        6.51      4.72 o
 -14   2  18        0.13       -3.33      3.69 o
 -13   2  18       30.75       29.97      5.20 o
 -12   2  18        0.69        0.29      3.28 o
 -11   2  18        0.16       -2.66      2.66 o
 -10   2  18       29.54       26.57      4.08 o
  -9   2  18        0.12        3.37      2.86 o
  -8   2  18       65.77       56.19      5.12 o
  -7   2  18       28.12       30.38      4.07 o
  -6   2  18        3.40       -0.69      2.69 o
  -5   2  18       39.75       35.49      4.23 o
  -4   2  18       50.77       44.04      4.56 o
  -3   2  18       20.82       25.09      4.52 o
  -2   2  18       27.34       27.98      4.06 o
  -1   2  18        2.97        6.34      3.29 o
   0   2  18        8.57       12.56      3.57 o
   1   2  18       60.04       61.60      5.47 o
   2   2  18        0.90        1.86      3.10 o
   3   2  18        1.46        0.54      3.67 o
   4   2  18        2.83        1.81      3.93 o
   5   2  18       20.83       16.84      4.86 o
   6   2  18        0.80       -3.77      4.31 o
   7   2  18        0.40       -5.33      9.22 o
   8   2  18        0.75       12.45      7.95 o
   9   2  18        5.39        3.09      7.50 o
  10   2  18        0.62       -6.70      6.70 o
 -18   3  18        1.04        0.78      6.97 o
 -17   3  18        1.46       -1.98      5.79 o
 -16   3  18       11.53       18.86      9.06 o
 -15   3  18        3.26        5.20      4.69 o
 -14   3  18        0.28       -0.69      4.24 o
 -13   3  18       14.04       18.02      4.59 o
 -12   3  18        6.92        6.89      8.14 o
 -11   3  18        0.09        2.74      3.55 o
 -10   3  18        8.32        3.86      3.59 o
  -9   3  18        0.02       -0.54      3.35 o
  -8   3  18        7.01       14.95      3.92 o
  -7   3  18       22.12       22.64      4.26 o
  -6   3  18        6.64        9.85      3.69 o
  -5   3  18        0.15       -1.87      3.01 o
  -4   3  18        6.10        9.85      3.63 o
  -3   3  18        9.21        8.60      4.47 o
  -2   3  18       47.72       62.31      5.95 o
  -1   3  18        0.08        4.38      3.55 o
   0   3  18        9.45        3.58      3.78 o
   1   3  18        5.07        5.24      4.07 o
   2   3  18        0.99        4.70      3.95 o
   3   3  18        6.69        2.81      4.08 o
   4   3  18       30.07       29.53      5.53 o
   5   3  18       15.57       19.33      8.15 o
   6   3  18        3.80        6.76      5.32 o
   7   3  18        0.50       -1.22      5.55 o
   8   3  18        0.54       -6.00      6.68 o
   9   3  18        0.16        2.25      8.01 o
 -16   4  18        0.10        2.07      5.23 o
 -15   4  18        1.69        0.47      4.73 o
 -14   4  18        0.54        0.44      4.08 o
 -13   4  18        1.68       -0.69      4.00 o
 -12   4  18        2.91        7.06      6.93 o
 -11   4  18        6.22        2.39      4.54 o
 -10   4  18       13.12       13.77      4.38 o
  -9   4  18        1.28        5.48      3.72 o
  -8   4  18       13.59       11.84      4.31 o
  -7   4  18       16.39       36.45      5.56 o
  -6   4  18        3.22        2.40      3.55 o
  -5   4  18        3.77        4.05      3.66 o
  -4   4  18        7.61        1.17      3.62 o
  -3   4  18       25.07       28.91      5.57 o
  -2   4  18        0.54        0.44      5.03 o
  -1   4  18        0.82       -3.66      3.66 o
   0   4  18       41.96       32.85      5.37 o
   1   4  18        1.10        1.45      3.90 o
   2   4  18        0.40       -3.74      3.74 o
   3   4  18        7.39       -0.93      4.22 o
   4   4  18        4.32        7.59      4.28 o
   5   4  18        0.00       -3.46      4.82 o
   6   4  18        0.60        6.42      4.99 o
   7   4  18        1.48       -0.41      5.87 o
 -13   5  18        2.83        6.16     10.97 o
 -12   5  18        0.06        3.32      4.24 o
 -11   5  18        0.45       -2.15      3.86 o
 -10   5  18        0.60        7.12      4.26 o
  -9   5  18       40.65       36.21      5.71 o
  -8   5  18        2.14       -3.62      3.62 o
  -7   5  18        7.13        4.95      3.96 o
  -6   5  18        1.26        1.59      3.85 o
  -5   5  18        0.39        4.54      3.86 o
  -4   5  18        7.04        1.95      3.86 o
  -3   5  18       20.06       21.51      4.99 o
  -2   5  18        0.15       -0.44      3.76 o
  -1   5  18       12.46        6.36      4.51 o
   0   5  18        0.04       -4.04      4.04 o
   1   5  18        0.97       -1.11      4.29 o
   2   5  18        2.34        3.79      4.49 o
   3   5  18        0.23        3.34      4.32 o
   4   5  18        1.19       -1.88      5.80 o
  -7   6  18        0.20        2.56      6.98 o
  -6   6  18        0.03       -3.44      6.69 o
  -5   6  18        3.35       -4.94      6.52 o
  -4   6  18        3.84       13.23      7.51 o
  -3   6  18        0.77        9.11      7.65 o
  -2   6  18        0.05        5.65      7.54 o
 -19   0  19        0.20       -5.84      6.59 o
 -17   0  19        6.33        6.82      6.73 o
 -15   0  19       12.02       18.54      9.32 o
 -13   0  19       20.89       16.78     21.87 o
 -11   0  19       33.21       46.12      8.11 o
  -9   0  19        0.13       -4.21      4.21 o
  -7   0  19       34.81       38.77      7.32 o
  -5   0  19       66.25       61.74      8.49 o
  -3   0  19        1.92        4.79      4.90 o
  -1   0  19       15.20       18.48      6.43 o
   1   0  19       26.67       19.22      6.80 o
   3   0  19       53.84       58.53      9.77 o
   5   0  19        0.00        5.28      6.16 o
   7   0  19        0.33       -5.56      6.33 o
   9   0  19       15.14       15.51      8.92 o
 -19   1  19        0.15        0.77      5.55 o
 -18   1  19        3.76        5.24      5.64 o
 -17   1  19        0.41        0.13      6.13 o
 -16   1  19        2.19       -2.00      4.51 o
 -15   1  19       22.13       16.15      8.80 o
 -14   1  19        0.84        7.31      5.18 o
 -13   1  19        2.78        1.52      3.92 o
 -12   1  19       25.51       22.83      4.84 o
 -11   1  19        0.00        1.24      3.11 o
 -10   1  19       13.22       18.04      3.87 o
  -9   1  19        0.95       -0.25      2.71 o
  -8   1  19       33.99       44.28      4.98 o
  -7   1  19        5.53       13.17      3.55 o
  -6   1  19        0.38        0.71      2.86 o
  -5   1  19       17.70       21.02      3.80 o
  -4   1  19       12.77        5.10      3.10 o
  -3   1  19       45.24       46.61      4.81 o
  -2   1  19       34.76       38.93      4.67 o
  -1   1  19        0.03       -1.05      2.96 o
   0   1  19       53.21       47.09      7.03 o
   1   1  19       60.14       62.36      8.35 o
   2   1  19        4.86       -2.72      3.66 o
   3   1  19        8.45        4.42      3.69 o
   4   1  19       14.42        9.69      6.63 o
   5   1  19        4.14        0.20      5.15 o
   6   1  19        0.20       -3.91      5.12 o
   7   1  19        6.07        5.33      6.06 o
   8   1  19        0.93        1.86      6.33 o
   9   1  19        2.97        4.21      6.77 o
  10   1  19        2.54        0.61     10.41 o
 -18   2  19        4.15        3.91      6.95 o
 -17   2  19       15.17       11.23      7.01 o
 -16   2  19       27.79       19.23      7.95 o
 -15   2  19        3.64        8.74      6.58 o
 -14   2  19        3.45        4.50      4.64 o
 -13   2  19        0.78        2.71      4.13 o
 -12   2  19       80.57       74.38      8.52 o
 -11   2  19       12.20       22.96      4.75 o
 -10   2  19        0.00       -3.20      3.20 o
  -9   2  19        0.37        1.04      3.02 o
  -8   2  19        1.39        2.60      3.18 o
  -7   2  19       21.77       12.63      3.61 o
  -6   2  19        0.61        1.93      2.86 o
  -5   2  19        4.20        8.27      3.28 o
  -4   2  19       13.28        8.60      3.34 o
  -3   2  19        9.42       14.06      3.64 o
  -2   2  19       23.02       10.90      3.91 o
  -1   2  19        0.08        0.70      3.08 o
   0   2  19        4.03        6.65      3.96 o
   1   2  19        0.78       -0.88      3.66 o
   2   2  19        0.61        0.69      3.53 o
   3   2  19        0.00       -1.21      3.98 o
   4   2  19        1.80        1.30      4.59 o
   5   2  19        3.42        9.33      5.35 o
   6   2  19        2.30       -2.34      6.51 o
   7   2  19        1.37       -0.97     13.42 o
   8   2  19        0.17        4.95      7.97 o
   9   2  19        0.00       -7.47      7.47 o
 -17   3  19        0.87       -0.40      9.21 o
 -16   3  19        0.78        4.56      6.25 o
 -15   3  19       19.64       18.08      5.98 o
 -14   3  19        4.18       14.31      5.39 o
 -13   3  19        0.81       -3.18      4.18 o
 -12   3  19        0.03        4.97      3.90 o
 -11   3  19       11.74       11.68      5.55 o
 -10   3  19       17.03        9.69      3.91 o
  -9   3  19        0.09        0.41      3.63 o
  -8   3  19       19.81       19.35      4.25 o
  -7   3  19       13.64       10.21      4.28 o
  -6   3  19        0.00       -3.12      3.12 o
  -5   3  19        0.01        0.20      3.40 o
  -4   3  19       15.25       11.17      4.09 o
  -3   3  19       29.01       18.46      4.45 o
  -2   3  19        1.27       -0.69      3.42 o
  -1   3  19        0.78        0.17      3.70 o
   0   3  19        2.12       -1.12      3.76 o
   1   3  19       17.80       18.77      4.75 o
   2   3  19        0.20       -2.80      3.67 o
   3   3  19        9.79       14.38      5.48 o
   4   3  19        0.08        2.85      4.30 o
   5   3  19        0.60        8.97      5.83 o
   6   3  19        0.00       -2.66      5.44 o
   7   3  19        0.76       -4.41      5.61 o
   8   3  19        0.20       -5.00      7.39 o
 -15   4  19        0.30        5.97      6.30 o
 -14   4  19        3.51        4.69      6.60 o
 -13   4  19        0.09       -0.35      4.90 o
 -12   4  19        1.16        6.29      4.23 o
 -11   4  19        1.49        6.78      4.35 o
 -10   4  19       23.27       28.69      5.24 o
  -9   4  19        0.16        2.09      4.76 o
  -8   4  19        2.78       -3.35      3.35 o
  -7   4  19        5.21        5.98      3.91 o
  -6   4  19        7.94        6.70      4.18 o
  -5   4  19        4.04        1.98      3.93 o
  -4   4  19       15.30       30.41      5.69 o
  -3   4  19        2.41        4.08      3.85 o
  -2   4  19        6.43        5.39      3.97 o
  -1   4  19        1.66        0.70      4.10 o
   0   4  19       20.36       20.46      6.51 o
   1   4  19        7.78        3.96      4.34 o
   2   4  19        0.84        1.07      4.25 o
   3   4  19        0.80        1.96      4.43 o
   4   4  19        0.00        5.48      4.54 o
   5   4  19        0.02       -4.89      5.16 o
   6   4  19        3.21        1.99      5.79 o
 -12   5  19        2.60        3.62      5.52 o
 -11   5  19        0.28       -4.38      4.92 o
 -10   5  19        4.92       10.79      4.67 o
  -9   5  19        1.29        5.14      4.43 o
  -8   5  19       12.75        7.90      4.65 o
  -7   5  19        6.58        6.01      4.33 o
  -6   5  19        4.00       -0.24      4.18 o
  -5   5  19        1.46        4.18      4.38 o
  -4   5  19       16.91        7.66      4.56 o
  -3   5  19        1.88       -2.22      4.07 o
  -2   5  19        4.37        8.18      4.44 o
  -1   5  19        0.00        0.28      4.22 o
   0   5  19        0.09        4.74      4.62 o
   1   5  19        3.59        7.28      5.37 o
   2   5  19        0.09       -1.17      6.38 o
 -18   0  20        7.97       12.99      8.11 o
 -16   0  20        0.01       -1.77     10.25 o
 -14   0  20       15.10       12.61      6.53 o
 -12   0  20       18.41        7.43      5.76 o
 -10   0  20       84.34      102.88     11.32 o
  -8   0  20       42.28       43.20     13.00 o
  -6   0  20        1.58        0.03      5.12 o
  -4   0  20        0.24       -1.45      6.48 o
  -2   0  20       82.17       85.53     10.63 o
   0   0  20       37.89       34.35      8.31 o
   2   0  20        6.84       -0.03      5.87 o
   4   0  20       11.28        0.09      5.24 o
   6   0  20       20.20       10.32      9.03 o
   8   0  20        0.92       -6.78      7.52 o
 -18   1  20        3.66        5.92      5.90 o
 -17   1  20        5.20        4.44      6.53 o
 -16   1  20        0.03       -2.20      5.09 o
 -15   1  20        0.11       -4.19      4.19 o
 -14   1  20        0.75        0.83      4.80 o
 -13   1  20        7.22       14.34      5.47 o
 -12   1  20       25.08       35.74      6.60 o
 -11   1  20       11.79       25.26      6.20 o
 -10   1  20        3.07       -2.61      3.50 o
  -9   1  20       11.01       12.56      3.83 o
  -8   1  20        2.29       -0.38      3.07 o
  -7   1  20       34.71       44.03      5.22 o
  -6   1  20        0.50        0.54      3.07 o
  -5   1  20       48.27       62.57      5.71 o
  -4   1  20        0.05        1.81      3.16 o
  -3   1  20        8.38       10.77      3.72 o
  -2   1  20       12.42        7.44      3.60 o
  -1   1  20       19.46       21.36      5.32 o
   0   1  20        0.17        0.66      3.94 o
   1   1  20        7.82        9.71      4.53 o
   2   1  20        2.40        0.97      4.26 o
   3   1  20       33.54       33.91      6.41 o
   4   1  20        0.00        1.40      4.81 o
   5   1  20        1.18        1.45      5.59 o
   6   1  20        2.78       -2.94      5.91 o
   7   1  20        1.32       -5.67      5.67 o
   8   1  20        0.29        4.35      6.56 o
 -17   2  20        3.96       -3.58      6.10 o
 -16   2  20        3.98       10.92      6.98 o
 -15   2  20        0.05        5.73      6.76 o
 -14   2  20        2.61       -5.06      5.06 o
 -13   2  20        0.01        0.06      6.80 o
 -12   2  20        5.45       -2.27      4.15 o
 -11   2  20       17.78       12.67      4.35 o
 -10   2  20        0.77        9.09      4.35 o
  -9   2  20        2.48       -3.43      3.43 o
  -8   2  20       30.18       44.88      5.63 o
  -7   2  20        0.26       -0.20      3.49 o
  -6   2  20        4.84        0.09      3.48 o
  -5   2  20        7.48        7.64      4.00 o
  -4   2  20        5.84       -3.27      3.27 o
  -3   2  20        0.19       -1.83      4.19 o
  -2   2  20        0.49        3.99      3.87 o
  -1   2  20        0.22        0.05      3.69 o
   0   2  20        2.56        0.58      5.69 o
   1   2  20        3.78        2.50      4.49 o
   2   2  20        2.34       -4.25      4.25 o
   3   2  20        0.10       -4.48      4.48 o
   4   2  20       11.98        3.97      5.46 o
   5   2  20        0.05        0.91      7.40 o
   6   2  20        0.08       -4.47      6.53 o
   7   2  20        0.42        2.24     15.74 o
 -16   3  20        5.54       17.44      8.02 o
 -15   3  20        0.01       11.13      6.07 o
 -14   3  20        0.32        2.51      4.95 o
 -13   3  20        2.52        0.65      5.02 o
 -12   3  20        0.10        6.91      5.73 o
 -11   3  20        0.01        3.24      4.45 o
 -10   3  20        2.67        3.95      5.24 o
  -9   3  20        4.35        8.94      4.79 o
  -8   3  20        0.35        3.90      4.01 o
  -7   3  20        6.83       -1.75      3.50 o
  -6   3  20        0.93       -3.30      3.30 o
  -5   3  20       11.44       12.85      4.17 o
  -4   3  20        0.04       -0.19      3.65 o
  -3   3  20        0.04        1.23      3.75 o
  -2   3  20        0.56       -0.01      3.74 o
  -1   3  20       34.24       53.02      6.84 o
   0   3  20        0.14       -4.04      4.04 o
   1   3  20        0.02        3.09      4.73 o
   2   3  20        0.17        1.28      4.64 o
   3   3  20        1.47       -0.46      5.04 o
   4   3  20        4.17        6.07      5.01 o
   5   3  20        0.52        1.88      6.08 o
   6   3  20        0.10        3.92      7.73 o
 -14   4  20        0.83        1.58      5.23 o
 -13   4  20        1.73       -4.69      4.69 o
 -12   4  20        0.43        2.55      4.34 o
 -11   4  20        1.57        0.02      4.04 o
 -10   4  20        3.49        3.85      4.30 o
  -9   4  20       14.59        6.71      4.52 o
  -8   4  20        9.09       10.31      5.08 o
  -7   4  20        6.12        3.10      4.05 o
  -6   4  20        0.02        0.97      3.79 o
  -5   4  20        2.72        0.41      3.99 o
  -4   4  20        2.44        3.86      4.14 o
  -3   4  20        3.09        1.20      4.13 o
  -2   4  20        9.68       11.43      4.75 o
  -1   4  20        1.04       -3.24      4.12 o
   0   4  20        5.19        5.74      4.61 o
   1   4  20        7.22       12.04      4.84 o
   2   4  20        3.30       -1.93      4.46 o
   3   4  20        0.59       -3.49      5.27 o
   4   4  20        1.01        2.40      5.81 o
 -10   5  20        2.88        1.17      8.49 o
  -9   5  20        0.00       -2.06      5.10 o
  -8   5  20        2.23       -4.02      5.15 o
  -7   5  20        0.07       -2.48      4.01 o
  -6   5  20        1.35        5.57      4.51 o
  -5   5  20       11.85        6.25      4.52 o
  -4   5  20        0.08       -3.35      4.11 o
  -3   5  20        0.78        0.43      4.47 o
  -2   5  20        0.01        1.71      5.52 o
  -1   5  20        0.01        1.20      5.76 o
   0   5  20        0.94        0.25      5.91 o
 -17   0  21        8.44        7.60      7.71 o
 -15   0  21        0.28       -5.60      5.60 o
 -13   0  21       16.56       -1.06      5.81 o
 -11   0  21        9.56        1.70      9.35 o
  -9   0  21        0.03        4.95      5.55 o
  -7   0  21      108.98      136.29     13.93 o
  -5   0  21        1.96        6.71      6.44 o
  -3   0  21       12.51       23.07      7.54 o
  -1   0  21       25.63       19.44      6.94 o
   1   0  21       33.24       36.60      8.95 o
   3   0  21       22.80        8.20      6.44 o
   5   0  21        2.23       -4.75     15.40 o
   7   0  21        1.66       11.01      8.53 o
 -17   1  21        3.40        7.22      6.79 o
 -16   1  21        1.24        0.43      5.41 o
 -15   1  21        2.53        4.31      7.66 o
 -14   1  21       10.64       13.11      5.96 o
 -13   1  21        1.01        2.88      5.05 o
 -12   1  21        2.13       -2.18      7.08 o
 -11   1  21       16.85       11.10      5.73 o
 -10   1  21        9.23        5.34      5.05 o
  -9   1  21       42.63       41.19      7.05 o
  -8   1  21       15.62       23.83      5.15 o
  -7   1  21        0.60        5.85      4.30 o
  -6   1  21        0.28       -3.85      3.85 o
  -5   1  21       15.62       10.05      5.49 o
  -4   1  21        0.81       -1.77      3.92 o
  -3   1  21        0.72       -1.96      3.97 o
  -2   1  21        0.10       -1.64      4.46 o
  -1   1  21        1.00        2.29      4.98 o
   0   1  21        7.15        5.08      5.23 o
   1   1  21        5.77        8.29      5.68 o
   2   1  21        1.43        5.14      5.54 o
   3   1  21        4.36        2.15      6.94 o
   4   1  21        3.47        4.01      5.25 o
   5   1  21        3.58        0.96      6.41 o
   6   1  21        0.08        3.68      6.51 o
   7   1  21        0.74       -3.74      6.32 o
 -16   2  21        2.77       -1.92      6.67 o
 -15   2  21        0.59        3.21      6.95 o
 -14   2  21       30.71       49.29      9.71 o
 -13   2  21        4.75       -1.46      5.93 o
 -12   2  21       26.97       38.12     12.44 o
 -11   2  21       16.52       14.15      5.31 o
 -10   2  21       20.06       20.98      5.61 o
  -9   2  21        3.29        5.93      4.32 o
  -8   2  21        2.80        0.83      3.97 o
  -7   2  21       21.68       22.99      5.19 o
  -6   2  21        0.85       -0.12      4.01 o
  -5   2  21        7.67       -3.46      3.71 o
  -4   2  21        7.21       -1.61      3.97 o
  -3   2  21        2.12       -1.48      3.92 o
  -2   2  21        0.01       -1.36      3.91 o
  -1   2  21        0.97        0.49      4.29 o
   0   2  21        9.62       11.61      5.84 o
   1   2  21        2.49       -4.05      4.76 o
   2   2  21        2.42        5.90      6.68 o
   3   2  21        1.43       -1.03      7.07 o
   4   2  21        0.29       10.79      6.21 o
   5   2  21        0.00        0.15      7.72 o
   6   2  21        2.75       -7.24      7.25 o
 -15   3  21        0.24       11.96      6.78 o
 -14   3  21        0.60        3.70      5.53 o
 -13   3  21        0.02       -3.80      4.55 o
 -12   3  21        1.06        1.19      4.76 o
 -11   3  21        8.61        8.55      5.39 o
 -10   3  21        0.04       -0.91      4.47 o
  -9   3  21        3.33        4.97      5.68 o
  -8   3  21        0.16        3.41      4.69 o
  -7   3  21       16.76       32.61      6.36 o
  -6   3  21        2.72       -4.61      5.97 o
  -5   3  21        2.21        4.80      4.92 o
  -4   3  21        2.13        5.50      4.93 o
  -3   3  21        1.11        3.07      4.76 o
  -2   3  21        0.93        3.52      4.81 o
  -1   3  21        1.80        0.95      7.04 o
   0   3  21        0.02        4.19      5.04 o
   1   3  21        0.40        1.26      5.37 o
   2   3  21        5.72        9.75      5.97 o
   3   3  21        7.02       -3.30      5.61 o
   4   3  21        1.83       -3.37      5.98 o
 -12   4  21        0.17        2.87      5.20 o
 -11   4  21        0.76        7.57      5.51 o
 -10   4  21        2.50        3.32      4.43 o
  -9   4  21        2.46        4.01      4.82 o
  -8   4  21        6.26       12.61      4.90 o
  -7   4  21        4.08       -0.14      6.11 o
  -6   4  21        1.61       -0.76      4.37 o
  -5   4  21       15.16       19.80      5.28 o
  -4   4  21        0.04       -4.15      4.15 o
  -3   4  21        0.09        4.74      4.40 o
  -2   4  21        0.96        2.17      4.40 o
  -1   4  21        1.87        4.55      4.71 o
   0   4  21        3.19        3.28      5.46 o
   1   4  21        0.18        1.70      5.39 o
   2   4  21        0.22        0.30      5.92 o
 -16   0  22        0.65       -3.86      7.07 o
 -14   0  22        0.04        0.64      6.62 o
 -12   0  22        3.34       10.22      7.24 o
 -10   0  22        1.72        1.62      5.39 o
  -8   0  22       38.97       25.92      7.42 o
  -6   0  22        3.20        4.82      6.39 o
  -4   0  22       16.12        7.11      6.44 o
  -2   0  22        9.35       11.92      6.60 o
   0   0  22       42.87       48.87      9.75 o
   2   0  22       13.19       22.31      8.94 o
   4   0  22        0.27       -4.85      6.77 o
 -16   1  22        4.08        8.20      6.34 o
 -15   1  22        0.19        0.27      5.41 o
 -14   1  22       17.92       23.83      8.35 o
 -13   1  22       42.44       44.36      8.00 o
 -12   1  22        1.09       -0.13      6.69 o
 -11   1  22        2.84        5.39      5.37 o
 -10   1  22        0.48        1.13      4.92 o
  -9   1  22        6.38       10.27      5.65 o
  -8   1  22        2.75       -4.57      4.57 o
  -7   1  22       14.83        5.30      6.16 o
  -6   1  22        8.25       10.91      5.69 o
  -5   1  22        1.49       -5.81      7.01 o
  -4   1  22        0.02       -4.58      4.58 o
  -3   1  22        0.26       -5.34      5.34 o
  -2   1  22        0.46       -2.58      4.62 o
  -1   1  22        2.68       -4.69      4.69 o
   0   1  22        2.90       -3.64      5.08 o
   1   1  22        1.91        0.20      5.63 o
   2   1  22        0.02       -4.95      4.95 o
   3   1  22       10.28       11.90     11.85 o
   4   1  22        4.03        6.93      6.69 o
   5   1  22        0.05       -5.55      5.55 o
 -15   2  22        6.26       11.41      7.57 o
 -14   2  22        1.60        9.19      7.21 o
 -13   2  22        3.47       14.43      8.96 o
 -12   2  22        4.94       14.86      7.46 o
 -11   2  22       12.84        8.08      7.19 o
 -10   2  22        1.34        4.81      6.44 o
  -9   2  22        0.16        5.02      7.91 o
  -8   2  22        1.78       -1.37      4.48 o
  -7   2  22       19.75       22.39      6.57 o
  -6   2  22        2.41       -1.40      4.38 o
  -5   2  22        0.30       -2.27      4.42 o
  -4   2  22        4.06       -1.13      4.73 o
  -3   2  22        0.28       -0.01      4.90 o
  -2   2  22        0.02       -5.49      5.49 o
  -1   2  22        7.82        3.60      9.29 o
   0   2  22        2.98       -4.86     10.93 o
   1   2  22        0.19       -5.98      5.98 o
   2   2  22        0.00        3.80      9.25 o
   3   2  22        3.18       15.94      8.52 o
   4   2  22        0.74       -6.00      6.00 o
 -13   3  22       15.84       10.60      7.61 o
 -12   3  22        0.26       -4.78      4.78 o
 -11   3  22        0.03        3.54      5.30 o
 -10   3  22       16.69       28.08      6.55 o
  -9   3  22        0.39        0.78      4.98 o
  -8   3  22        0.01       -0.83      4.72 o
  -7   3  22        1.52        8.42      5.35 o
  -6   3  22        0.91        0.21      4.78 o
  -5   3  22        1.17       -1.40      4.88 o
  -4   3  22        9.16       16.11      5.83 o
  -3   3  22        0.01       -1.38      5.09 o
  -2   3  22        4.35        5.22      5.38 o
  -1   3  22        0.92        3.68      5.38 o
   0   3  22        0.50        1.39      5.52 o
   1   3  22        4.33       10.34      6.24 o
   2   3  22        0.15       -5.85      6.79 o
 -10   4  22        0.35        2.45      5.24 o
  -9   4  22        1.47        7.80      5.72 o
  -8   4  22        2.00        2.88      5.19 o
  -7   4  22        2.84        7.34      5.63 o
  -6   4  22        2.71        0.93      5.20 o
  -5   4  22        0.03        5.06      5.22 o
  -4   4  22        0.16        0.67      5.54 o
  -3   4  22        0.35        0.39      5.27 o
  -2   4  22        0.31        1.95      7.15 o
  -1   4  22        0.87        1.79      5.73 o
 -15   0  23        0.02        5.80     11.37 o
 -13   0  23       21.78       24.12      8.49 o
 -11   0  23        8.38        8.40      7.29 o
  -9   0  23        3.83        9.29      6.81 o
  -7   0  23        0.52       -5.75      5.75 o
  -5   0  23        3.47       -4.48      6.06 o
  -3   0  23       15.11       27.27      8.41 o
  -1   0  23        1.02        7.36      7.37 o
   1   0  23        0.07       -6.66      6.66 o
   3   0  23        8.51       10.36      7.08 o
 -15   1  23        0.90       -2.78      5.63 o
 -14   1  23        0.52        2.45      5.80 o
 -13   1  23        0.19        5.86      5.84 o
 -12   1  23        2.02        7.70      7.38 o
 -11   1  23        5.72        1.02     10.33 o
 -10   1  23       27.21       30.51      8.95 o
  -9   1  23        5.74        1.77      5.51 o
  -8   1  23        9.25        4.85      5.53 o
  -7   1  23        0.10        2.27      5.35 o
  -6   1  23        0.03       -4.53      4.53 o
  -5   1  23        0.43       -4.76      4.76 o
  -4   1  23        8.00       -0.31      5.19 o
  -3   1  23        6.10        3.38      5.50 o
  -2   1  23        0.22        0.58      5.65 o
  -1   1  23        7.47        3.58      6.14 o
   0   1  23       21.39       12.44      6.60 o
   1   1  23        2.37        1.71      6.11 o
   2   1  23        0.04       -1.86      5.57 o
   3   1  23        1.84        7.67      6.09 o
 -14   2  23        8.26        5.42     10.50 o
 -13   2  23        0.12       -3.99      7.47 o
 -12   2  23       13.71       -0.48      6.65 o
 -11   2  23        0.07       -3.69      6.34 o
 -10   2  23        3.79        2.14      6.51 o
  -9   2  23        2.29       -0.49      6.09 o
  -8   2  23        0.35       -1.50      6.43 o
  -7   2  23        0.11       -1.11      6.30 o
  -6   2  23        0.01       -2.16      6.07 o
  -5   2  23        3.84        1.33      6.90 o
  -4   2  23        4.42        9.29      6.91 o
  -3   2  23        0.97        9.38      7.08 o
  -2   2  23        0.02       -0.73      6.25 o
  -1   2  23        1.28        4.13      7.08 o
   0   2  23        1.73        1.40      6.87 o
   1   2  23        1.52       12.73      8.34 o
   2   2  23        0.09       -7.43      7.43 o
 -11   3  23        3.04       -1.02      6.84 o
 -10   3  23        4.42        2.20      5.69 o
  -9   3  23        1.71        2.60      5.60 o
  -8   3  23        1.04        5.03      5.48 o
  -7   3  23        2.86        2.86      5.53 o
  -6   3  23        4.13       -0.34      5.25 o
  -5   3  23        7.70        8.00      5.75 o
  -4   3  23        1.07       -4.99      4.99 o
  -3   3  23        0.28        0.11      5.35 o
  -2   3  23        0.28        7.61      6.18 o
  -1   3  23        2.48        4.83      6.20 o
   0   3  23        0.93       -0.91      7.14 o
 -12   0  24        0.93       -6.21      6.21 o
 -10   0  24        8.64        6.47      7.28 o
  -8   0  24       14.11        9.40      7.74 o
  -6   0  24        3.10       -4.74      7.10 o
  -4   0  24        1.37       -4.25      7.03 o
  -2   0  24        0.73       -1.04      7.16 o
   0   0  24       10.91        8.75      7.91 o
 -13   1  24        5.29        4.78      6.41 o
 -12   1  24        0.76       -0.35      7.65 o
 -11   1  24        0.98       -1.24      9.72 o
 -10   1  24       15.10       19.74      6.90 o
  -9   1  24        0.60        1.48      5.80 o
  -8   1  24        1.18       -1.04      5.62 o
  -7   1  24       11.46       11.70      6.47 o
  -6   1  24        1.77       -5.22      5.22 o
  -5   1  24        0.31       -4.11      5.41 o
  -4   1  24        1.66        2.95      5.88 o
  -3   1  24        1.41        1.16      5.90 o
  -2   1  24        7.79        9.82      6.80 o
  -1   1  24        6.06        5.52      7.22 o
   0   1  24        0.01        4.45      6.88 o
   1   1  24        0.56        7.60      6.24 o
 -11   2  24        2.08       10.63      7.98 o
 -10   2  24        0.61       -0.08      7.42 o
  -9   2  24        0.02       -4.08      6.62 o
  -8   2  24        0.19       -6.54      6.54 o
  -7   2  24        0.37       -0.80      9.09 o
  -6   2  24        0.06        1.88      6.74 o
  -5   2  24        0.35       -4.39      6.31 o
  -4   2  24        0.20       -6.08      6.46 o
  -3   2  24        2.68       11.61     12.35 o
  -2   2  24        0.62       -2.22      6.92 o
  -1   2  24        1.45       -2.82      7.26 o
  -9   0  25       11.66        0.99     11.39 o
  -7   0  25       15.22       25.91      9.18 o
  -5   0  25        9.12       -6.67     10.55 o
  -3   0  25        1.48      -10.26     10.26 o
 -10   1  25        3.11       -2.50      6.03 o
  -9   1  25        0.57       -0.83      8.53 o
  -8   1  25        0.58        0.28      6.42 o
  -7   1  25        6.66        0.83      6.18 o
  -6   1  25        0.62        1.42      6.07 o
  -5   1  25        1.46        4.74      6.50 o
  -4   1  25        3.32        6.29      6.68 o
  -3   1  25        0.85        3.96      7.49 o
 
